# Supplementary material for: Dataset on Trombe wall application in a factory building
Source: Data Brief. 2024 Feb 17;53:110196. doi: 10.1016/j.dib.2024.110196 (PMC10885718; doi:10.1016/j.dib.2024.110196)
Supplement: Supplementary file 1 [file mmc1.xlsx]

## Sheet: Trombe_wall_factory
Plot Title: Trombe wall
#	Date Time, GMT+02:00	Outdoor temperature	Solar radiation	Temp, °C (1.5 m from the ground)	Temp, °C (5 m from the ground)	Temp, °C (Inside the structure)	Temp, °C (Inside the factory)	Supply duct (after fan installation on 05/05)
1	2022-02-03 12:00:00			21.127	58.942	29.034	5.171
2	2022-02-03 12:10:00			20.991	58.452	30.828	5.243
3	2022-02-03 12:20:00			21.576	57.955	32.055	5.35
4	2022-02-03 12:30:00			20.461	56.419	33.042	5.494
5	2022-02-03 12:40:00			20.36	55.566	33.476	5.523
6	2022-02-03 12:50:00			19.181	54.876	33.099	5.364
7	2022-02-03 01:00:00			15.716	52.71	32.592	5.664
8	2022-02-03 01:10:00			15.448	50.277	31.652	5.947
9	2022-02-03 01:20:00			15.511	48.886	30.934	6.068
10	2022-02-03 01:30:00			12.155	45.127	29.999	5.936
11	2022-02-03 01:40:00			12.174	43.194	28.298	5.719
12	2022-02-03 01:50:00			13.324	41.869	26.729	5.795
13	2022-02-03 02:00:00			14.077	40.734	25.443	5.696
14	2022-02-03 02:10:00			13.395	38.273	24.351	5.642
15	2022-02-03 02:20:00			13.078	38.705	23.584	5.886
16	2022-02-03 02:30:00			12.929	31.166	23.328	6.422
17	2022-02-03 02:40:00			11.394	25.738	22.236	6.315
18	2022-02-03 02:50:00			10.346	22.711	20.814	6.14
19	2022-02-03 03:00:00			11.358	23.238	19.368	5.938
20	2022-02-03 03:10:00			10.972	22.431	18.238	5.81
21	2022-02-03 03:20:00			10.786	21.385	17.387	5.811
22	2022-02-03 03:30:00			9.14	17.845	16.583	5.789
23	2022-02-03 03:40:00			8.781	16.561	15.611	5.763
24	2022-02-03 03:50:00			8.892	15.834	14.762	5.773
25	2022-02-03 04:00:00			7.699	13.753	14.041	5.783
26	2022-02-03 04:10:00			6.617	12.099	13.287	5.76
27	2022-02-03 04:20:00			6.879	12.204	12.548	5.749
28	2022-02-03 04:30:00			7.029	12.021	12.071	5.754
29	2022-02-03 04:40:00			6.431	10.852	11.663	5.768
30	2022-02-03 04:50:00			5.993	10.417	11.221	5.763
31	2022-02-03 05:00:00			5.851	9.964	10.812	5.866
32	2022-02-03 05:10:00			5.163	8.542	10.438	6.263
33	2022-02-03 05:20:00			4.527	7.643	9.983	6.089
34	2022-02-03 05:30:00			4.037	6.717	9.506	5.954
35	2022-02-03 05:40:00			3.32	5.727	9.012	5.879
36	2022-02-03 05:50:00			2.63	4.676	8.479	5.845
37	2022-02-03 06:00:00			1.808	3.632	7.917	5.811
38	2022-02-03 06:10:00			1.137	3.032	7.354	5.794
39	2022-02-03 06:20:00			0.663	2.496	6.845	5.773
40	2022-02-03 06:30:00			0.242	1.933	6.385	5.767
41	2022-02-03 06:40:00			-0.194	1.468	5.958	5.747
42	2022-02-03 06:50:00			-0.557	1.052	5.573	5.738
43	2022-02-03 07:00:00			-0.849	0.747	5.243	5.725
44	2022-02-03 07:10:00			-1.059	0.363	4.948	5.725
45	2022-02-03 07:20:00			-1.399	0.067	4.67	5.714
46	2022-02-03 07:30:00			-1.429	-0.059	4.412	5.703
47	2022-02-03 07:40:00			-1.542	-0.348	4.175	5.704
48	2022-02-03 07:50:00			-1.908	-0.599	4.149	5.711
49	2022-02-03 08:00:00			-1.96	-0.694	3.987	5.706
50	2022-02-03 08:10:00			-1.595	-0.548	3.784	5.701
51	2022-02-03 08:20:00			-0.994	-0.158	3.628	5.707
52	2022-02-03 08:30:00			-0.539	0.167	3.539	5.693
53	2022-02-03 08:40:00			-0.28	0.334	3.507	5.703
54	2022-02-03 08:50:00			-0.072	0.539	3.531	5.693
55	2022-02-03 09:00:00			0.051	0.659	3.622	5.695
56	2022-02-03 09:10:00			0.112	0.742	3.72	5.698
57	2022-02-03 09:20:00			0.173	0.802	3.83	5.701
58	2022-02-03 09:30:00			0.195	0.807	3.774	5.712
59	2022-02-03 09:40:00			0.178	0.824	3.699	5.682
60	2022-02-03 09:50:00			0.268	0.898	3.646	5.669
61	2022-02-03 10:00:00			0.384	0.968	3.62	5.698
62	2022-02-03 10:10:00			0.563	1.043	3.615	5.68
63	2022-02-03 10:20:00			0.649	1.042	3.615	5.685
64	2022-02-03 10:30:00			0.701	1.074	3.589	5.696
65	2022-02-03 10:40:00			0.752	1.093	3.554	5.691
66	2022-02-03 10:50:00			0.764	1.098	3.539	5.688
67	2022-02-03 11:00:00			0.749	1.113	3.523	5.687
68	2022-02-03 11:10:00			0.752	1.148	3.49	5.695
69	2022-02-03 11:20:00			0.763	1.19	3.457	5.695
70	2022-02-03 11:30:00			0.761	1.214	3.46	5.695
71	2022-02-03 11:40:00			0.781	1.212	3.48	5.683
72	2022-02-03 11:50:00			0.857	1.335	3.505	5.688
73	2022-03-03 12:00:00			1.072	1.423	3.635	5.671
74	2022-03-03 12:10:00			1.124	1.473	3.691	5.663
75	2022-03-03 12:20:00			1.117	1.479	3.664	5.674
76	2022-03-03 12:30:00			1.084	1.451	3.609	5.667
77	2022-03-03 12:40:00			1.04	1.437	3.544	5.656
78	2022-03-03 12:50:00			1.079	1.432	3.508	5.666
79	2022-03-03 01:00:00			1.086	1.476	3.528	5.663
80	2022-03-03 01:10:00			1.04	1.456	3.521	5.653
81	2022-03-03 01:20:00			1.009	1.423	3.475	5.645
82	2022-03-03 01:30:00			1.025	1.41	3.444	5.635
83	2022-03-03 01:40:00			1.047	1.388	3.409	5.637
84	2022-03-03 01:50:00			1.006	1.372	3.368	5.635
85	2022-03-03 02:00:00			1.033	1.391	3.347	5.622
86	2022-03-03 02:10:00			1.006	1.379	3.327	5.622
87	2022-03-03 02:20:00			1.042	1.384	3.325	5.606
88	2022-03-03 02:30:00			0.997	1.352	3.32	5.598
89	2022-03-03 02:40:00			0.968	1.335	3.304	5.592
90	2022-03-03 02:50:00			0.978	1.318	3.294	5.592
91	2022-03-03 03:00:00			0.965	1.301	3.286	5.595
92	2022-03-03 03:10:00			0.972	1.298	3.282	5.589
93	2022-03-03 03:20:00			0.939	1.27	3.281	5.57
94	2022-03-03 03:30:00			0.903	1.264	3.279	5.571
95	2022-03-03 03:40:00			0.848	1.229	3.269	5.568
96	2022-03-03 03:50:00			0.812	1.194	3.262	5.56
97	2022-03-03 04:00:00			0.823	1.183	3.247	5.557
98	2022-03-03 04:10:00			0.793	1.153	3.238	5.55
99	2022-03-03 04:20:00			0.78	1.127	3.238	5.539
100	2022-03-03 04:30:00			0.802	1.103	3.214	5.546
101	2022-03-03 04:40:00			0.826	1.057	3.181	5.533
102	2022-03-03 04:50:00			0.8	0.996	3.123	5.526
103	2022-03-03 05:00:00			0.768	0.946	3.069	5.52
104	2022-03-03 05:10:00			0.689	0.821	3.022	5.513
105	2022-03-03 05:20:00			0.594	0.744	2.971	5.505
106	2022-03-03 05:30:00			0.465	0.678	2.933	5.501
107	2022-03-03 05:40:00			0.539	0.723	2.916	5.505
108	2022-03-03 05:50:00			0.594	0.754	2.929	5.493
109	2022-03-03 06:00:00			0.549	0.716	2.929	5.491
110	2022-03-03 06:10:00			0.378	0.456	2.911	5.488
111	2022-03-03 06:20:00			0.408	0.489	2.865	5.477
112	2022-03-03 06:30:00			0.513	0.594	2.843	5.491
113	2022-03-03 06:40:00			0.575	0.659	2.841	5.486
114	2022-03-03 06:50:00			0.582	0.663	2.85	5.468
115	2022-03-03 07:00:00			0.518	0.625	2.913	5.465
116	2022-03-03 07:10:00			0.467	0.608	2.954	5.457
117	2022-03-03 07:20:00			0.432	0.628	2.953	5.643
118	2022-03-03 07:30:00			0.427	0.659	2.986	5.778
119	2022-03-03 07:40:00			0.458	0.764	2.999	5.864
120	2022-03-03 07:50:00			0.554	0.978	3.102	5.947
121	2022-03-03 08:00:00			0.752	1.498	3.15	6.064
122	2022-03-03 08:10:00			1.043	2.094	3.272	6.068
123	2022-03-03 08:20:00			1.27	2.592	3.492	5.954
124	2022-03-03 08:30:00			1.303	2.617	3.71	5.797
125	2022-03-03 08:40:00			1.444	3.112	3.847	5.634
126	2022-03-03 08:50:00			2.034	5.529	4.037	5.565
127	2022-03-03 09:00:00			3.317	24.137	4.942	5.653
128	2022-03-03 09:10:00			4.493	20.832	7.274	5.671
129	2022-03-03 09:20:00			6.339	25.966	9.094	5.677
130	2022-03-03 09:30:00			8.974	31.805	10.602	5.675
131	2022-03-03 09:40:00			14.313	46.451	13.044	5.875
132	2022-03-03 09:50:00			7.89	29.001	15.821	5.799
133	2022-03-03 10:00:00			5.891	19.897	15.746	5.744
134	2022-03-03 10:10:00			5.578	17.048	14.373	5.728
135	2022-03-03 10:20:00			6.439	17.256	13.079	5.728
136	2022-03-03 10:30:00			5.984	15.445	12.183	5.717
137	2022-03-03 10:40:00			5.712	14.415	11.487	5.687
138	2022-03-03 10:50:00			6.409	15.206	11.018	5.691
139	2022-03-03 11:00:00			7.201	16.871	10.863	5.704
140	2022-03-03 11:10:00			6.745	15.709	10.878	5.711
141	2022-03-03 11:20:00			6.514	15.821	10.794	6.046
142	2022-03-03 11:30:00			7.033	15.713	10.802	6.014
143	2022-03-03 11:40:00			7.92	18.026	10.883	5.821
144	2022-03-03 11:50:00			8.213	18.655	11.206	5.754
145	2022-03-03 12:00:00			8.372	19.313	11.496	5.741
146	2022-03-03 12:10:00			8.869	20.117	11.807	5.731
147	2022-03-03 12:20:00			10.705	24.487	12.184	5.744
148	2022-03-03 12:30:00			8.523	19.775	12.493	5.746
149	2022-03-03 12:40:00			8.736	19.756	12.47	5.749
150	2022-03-03 12:50:00			8.371	18.013	12.449	6.07
151	2022-03-03 01:00:00			8.598	17.907	12.31	6.091
152	2022-03-03 01:10:00			11.475	26.593	12.399	5.976
153	2022-03-03 01:20:00			14.599	41.396	13.623	5.973
154	2022-03-03 01:30:00			11.943	43.058	15.944	6.314
155	2022-03-03 01:40:00			12.384	41.926	17.761	6.182
156	2022-03-03 01:50:00			14.544	41.726	18.931	6.135
157	2022-03-03 02:00:00			13.909	39.167	19.658	6.25
158	2022-03-03 02:10:00			12.177	32.823	19.865	6.229
159	2022-03-03 02:20:00			12.357	37.042	19.392	6.358
160	2022-03-03 02:30:00			13.32	32.98	19.199	6.298
161	2022-03-03 02:40:00			12.098	28.198	18.405	6.65
162	2022-03-03 02:50:00			9.061	21.202	17.335	6.469
163	2022-03-03 03:00:00			8.286	18.4	16.088	6.385
164	2022-03-03 03:10:00			7.322	15.715	14.806	6.339
165	2022-03-03 03:20:00			7.064	14.662	13.619	6.307
166	2022-03-03 03:30:00			6.92	13.988	12.72	6.29
167	2022-03-03 03:40:00			6.905	13.724	12.084	6.285
168	2022-03-03 03:50:00			7.23	13.206	11.557	6.325
169	2022-03-03 04:00:00			5.899	11.096	11.114	6.36
170	2022-03-03 04:10:00			5.048	9.421	10.499	6.341
171	2022-03-03 04:20:00			4.263	8.352	9.818	6.32
172	2022-03-03 04:30:00			3.96	7.824	9.205	6.369
173	2022-03-03 04:40:00			3.689	7.185	8.737	6.423
174	2022-03-03 04:50:00			3.274	6.328	8.35	6.368
175	2022-03-03 05:00:00			2.796	5.343	7.942	6.328
176	2022-03-03 05:10:00			2.625	4.753	7.5	6.264
177	2022-03-03 05:20:00			2.348	4.2	7.129	6.24
178	2022-03-03 05:30:00			2.341	3.992	6.751	6.215
179	2022-03-03 05:40:00			2.27	3.802	6.447	6.213
180	2022-03-03 05:50:00			2.151	3.535	6.194	6.196
181	2022-03-03 06:00:00			2.039	3.234	5.992	6.19
182	2022-03-03 06:10:00			1.965	3.029	5.807	6.18
183	2022-03-03 06:20:00			1.946	2.901	5.642	6.178
184	2022-03-03 06:30:00			1.87	2.787	5.452	6.169
185	2022-03-03 06:40:00			1.754	2.623	5.311	6.175
186	2022-03-03 06:50:00			1.679	2.528	5.182	6.174
187	2022-03-03 07:00:00			1.601	2.401	5.066	6.174
188	2022-03-03 07:10:00			1.564	2.334	4.964	6.172
189	2022-03-03 07:20:00			1.512	2.239	4.867	6.175
190	2022-03-03 07:30:00			1.54	2.222	4.757	6.186
191	2022-03-03 07:40:00			1.547	2.22	4.678	6.182
192	2022-03-03 07:50:00			1.532	2.156	4.613	6.19
193	2022-03-03 08:00:00			1.539	2.153	4.555	6.188
194	2022-03-03 08:10:00			1.568	2.123	4.508	6.201
195	2022-03-03 08:20:00			1.549	2.077	4.478	6.21
196	2022-03-03 08:30:00			1.608	2.108	4.428	6.213
197	2022-03-03 08:40:00			1.59	2.061	4.403	6.228
198	2022-03-03 08:50:00			1.623	2.087	4.361	6.221
199	2022-03-03 09:00:00			1.661	2.104	4.33	6.232
200	2022-03-03 09:10:00			1.661	2.086	4.324	6.231
201	2022-03-03 09:20:00			1.684	2.099	4.301	6.239
202	2022-03-03 09:30:00			1.71	2.064	4.259	6.234
203	2022-03-03 09:40:00			1.688	2.024	4.252	6.239
204	2022-03-03 09:50:00			1.683	1.992	4.286	6.239
205	2022-03-03 10:00:00			1.662	1.97	4.291	6.239
206	2022-03-03 10:10:00			1.593	1.847	4.273	6.239
207	2022-03-03 10:20:00			1.522	1.749	4.206	6.242
208	2022-03-03 10:30:00			1.495	1.693	4.19	6.244
209	2022-03-03 10:40:00			1.454	1.625	4.185	6.239
210	2022-03-03 10:50:00			1.35	1.493	4.156	6.242
211	2022-03-03 11:00:00			1.136	1.214	4.097	6.239
212	2022-03-03 11:10:00			0.423	0.616	3.971	6.229
213	2022-03-03 11:20:00			0.013	0.285	3.799	6.228
214	2022-03-03 11:30:00			-0.099	0.205	3.678	6.229
215	2022-03-03 11:40:00			0.075	0.176	3.632	6.228
216	2022-03-03 11:50:00			0.131	0.315	3.604	6.218
217	2022-04-03 12:00:00			0.434	0.529	3.595	6.213
218	2022-04-03 12:10:00			0.577	0.721	3.554	6.207
219	2022-04-03 12:20:00			0.534	0.702	3.535	6.21
220	2022-04-03 12:30:00			0.214	0.422	3.5	6.21
221	2022-04-03 12:40:00			-0.259	0.072	3.419	6.201
222	2022-04-03 12:50:00			-0.604	-0.2	3.317	6.199
223	2022-04-03 01:00:00			-0.801	-0.32	3.224	6.196
224	2022-04-03 01:10:00			-0.939	-0.452	3.171	6.177
225	2022-04-03 01:20:00			-1.196	-0.537	3.109	6.18
226	2022-04-03 01:30:00			-1.321	-0.664	3.084	6.17
227	2022-04-03 01:40:00			-1.492	-0.807	3.051	6.177
228	2022-04-03 01:50:00			-1.71	-1.033	2.949	6.174
229	2022-04-03 02:00:00			-1.76	-1.152	2.826	6.158
230	2022-04-03 02:10:00			-1.956	-1.34	2.678	6.156
231	2022-04-03 02:20:00			-2.131	-1.492	2.54	6.145
232	2022-04-03 02:30:00			-2.301	-1.653	2.408	6.134
233	2022-04-03 02:40:00			-2.352	-1.714	2.299	6.119
234	2022-04-03 02:50:00			-2.412	-1.791	2.217	6.113
235	2022-04-03 03:00:00			-2.478	-1.92	2.155	6.105
236	2022-04-03 03:10:00			-2.695	-2.061	2.081	6.096
237	2022-04-03 03:20:00			-2.77	-2.225	2	6.092
238	2022-04-03 03:30:00			-2.836	-2.271	1.909	6.075
239	2022-04-03 03:40:00			-2.942	-2.403	1.815	6.064
240	2022-04-03 03:50:00			-3.054	-2.51	1.727	6.057
241	2022-04-03 04:00:00			-3.085	-2.496	1.666	6.049
242	2022-04-03 04:10:00			-3.039	-2.494	1.635	6.041
243	2022-04-03 04:20:00			-3.128	-2.49	1.617	6.027
244	2022-04-03 04:30:00			-3.085	-2.467	1.593	6.017
245	2022-04-03 04:40:00			-3.141	-2.445	1.591	6.009
246	2022-04-03 04:50:00			-2.922	-2.3	1.63	6.006
247	2022-04-03 05:00:00			-2.618	-2.001	1.706	5.99
248	2022-04-03 05:10:00			-2.347	-1.714	1.774	5.971
249	2022-04-03 05:20:00			-2.525	-1.827	1.806	5.962
250	2022-04-03 05:30:00			-2.812	-2.14	1.776	5.954
251	2022-04-03 05:40:00			-2.982	-2.358	1.706	5.939
252	2022-04-03 05:50:00			-3.222	-2.603	1.627	5.933
253	2022-04-03 06:00:00			-3.477	-2.918	1.508	5.917
254	2022-04-03 06:10:00			-3.624	-3.113	1.374	5.899
255	2022-04-03 06:20:00			-3.901	-3.383	1.238	5.877
256	2022-04-03 06:30:00			-4.032	-3.503	1.117	5.886
257	2022-04-03 06:40:00			-4.111	-3.568	1.001	5.863
258	2022-04-03 06:50:00			-3.932	-3.342	0.961	5.843
259	2022-04-03 07:00:00			-4.199	-3.581	0.915	5.826
260	2022-04-03 07:10:00			-4.388	-3.682	0.841	5.81
261	2022-04-03 07:20:00			-4.363	-3.617	0.941	5.839
262	2022-04-03 07:30:00			-4.424	-3.375	0.948	5.845
263	2022-04-03 07:40:00			-4	-2.729	0.924	5.917
264	2022-04-03 07:50:00			-3.867	-2.407	1.006	6.118
265	2022-04-03 08:00:00			-3.435	-1.082	1.19	6.279
266	2022-04-03 08:10:00			-3.01	0.484	1.559	6.395
267	2022-04-03 08:20:00			-2.294	4.517	2.148	6.36
268	2022-04-03 08:30:00			-1.825	20.097	3.385	6.248
269	2022-04-03 08:40:00			-1.413	27.849	6.247	6.183
270	2022-04-03 08:50:00			-0.844	33.425	8.641	6.139
271	2022-04-03 09:00:00			-0.215	39.921	10.401	6.105
272	2022-04-03 09:10:00			2.675	43.239	12.42	6.107
273	2022-04-03 09:20:00			7.934	45.348	14.801	6.151
274	2022-04-03 09:30:00			5.997	30.852	16.594	6.169
275	2022-04-03 09:40:00			3.914	19.676	16.247	6.137
276	2022-04-03 09:50:00			5.861	20.92	14.646	6.135
277	2022-04-03 10:00:00			10.539	31.491	13.581	6.186
278	2022-04-03 10:10:00			11.093	36.128	14.394	6.221
279	2022-04-03 10:20:00			10.466	35.072	15.624	6.255
280	2022-04-03 10:30:00			6.679	25.024	15.273	6.185
281	2022-04-03 10:40:00			13.966	41.548	15.006	6.172
282	2022-04-03 10:50:00			16.558	52.447	17.741	6.154
283	2022-04-03 11:00:00			17.226	56.33	20.083	6.174
284	2022-04-03 11:10:00			17.204	56.794	21.669	6.201
285	2022-04-03 11:20:00			17.202	56.896	21.424	6.199
286	2022-04-03 11:30:00			17.804	59.123	22.757	6.221
287	2022-04-03 11:40:00			17.182	55.197	24.451	6.226
288	2022-04-03 11:50:00			15.706	53.077	26.503	6.199
289	2022-04-03 12:00:00			17.501	56.57	27.14	6.18
290	2022-04-03 12:10:00			14.876	49.422	27.585	6.151
291	2022-04-03 12:20:00			16.441	52.248	26.648	6.17
292	2022-04-03 12:30:00			16.708	51.783	26.485	6.177
293	2022-04-03 12:40:00			15.342	49.462	26.12	6.174
294	2022-04-03 12:50:00			12.76	44.261	24.572	6.135
295	2022-04-03 01:00:00			11.458	45.698	23.45	6.22
296	2022-04-03 01:10:00			12.195	46.461	23.001	6.229
297	2022-04-03 01:20:00			11.749	44.896	22.808	6.242
298	2022-04-03 01:30:00			8.205	39.088	22.158	6.196
299	2022-04-03 01:40:00			8.36	36.972	20.719	6.167
300	2022-04-03 01:50:00			9.347	34.663	19.497	6.14
301	2022-04-03 02:00:00			9.675	36.254	18.42	6.172
302	2022-04-03 02:10:00			10.116	35.51	18.01	6.212
303	2022-04-03 02:20:00			9.001	34.453	17.926	6.263
304	2022-04-03 02:30:00			8.685	28.224	17.593	6.302
305	2022-04-03 02:40:00			9.429	27.381	16.881	6.306
306	2022-04-03 02:50:00			8.029	24.058	16.058	6.119
307	2022-04-03 03:00:00			7.206	21.854	15.06	5.909
308	2022-04-03 03:10:00			8.113	21.716	14.402	5.894
309	2022-04-03 03:20:00			6.438	18.784	13.732	6.263
310	2022-04-03 03:30:00			6.455	17.584	13.249	6.291
311	2022-04-03 03:40:00			5.202	14.643	12.693	6.212
312	2022-04-03 03:50:00			4.381	12.036	12.16	6.277
313	2022-04-03 04:00:00			3.536	10.109	11.475	6.32
314	2022-04-03 04:10:00			2.757	8.553	10.754	6.304
315	2022-04-03 04:20:00			2.061	7.083	10.059	6.315
316	2022-04-03 04:30:00			1.727	6.024	9.353	6.309
317	2022-04-03 04:40:00			1.313	5.345	8.692	6.307
318	2022-04-03 04:50:00			1.038	4.689	8.187	6.309
319	2022-04-03 05:00:00			0.793	3.924	7.702	6.296
320	2022-04-03 05:10:00			0.687	3.335	7.223	6.306
321	2022-04-03 05:20:00			0.527	2.793	6.821	6.307
322	2022-04-03 05:30:00			0.358	2.244	6.449	6.277
323	2022-04-03 05:40:00			0.127	1.683	6.088	6.263
324	2022-04-03 05:50:00			-0.161	1.134	5.719	6.247
325	2022-04-03 06:00:00			-0.416	0.522	5.377	6.229
326	2022-04-03 06:10:00			-0.726	-0.032	5.079	6.22
327	2022-04-03 06:20:00			-1.074	-0.459	4.753	6.215
328	2022-04-03 06:30:00			-1.274	-0.833	4.495	6.199
329	2022-04-03 06:40:00			-1.445	-1.068	4.241	6.185
330	2022-04-03 06:50:00			-1.769	-1.258	4.001	6.172
331	2022-04-03 07:00:00			-1.94	-1.395	3.779	6.161
332	2022-04-03 07:10:00			-2.173	-1.567	3.589	6.154
333	2022-04-03 07:20:00			-2.291	-1.706	3.439	6.151
334	2022-04-03 07:30:00			-2.405	-1.791	3.328	6.142
335	2022-04-03 07:40:00			-2.687	-1.854	3.226	6.134
336	2022-04-03 07:50:00			-2.728	-1.864	3.393	6.131
337	2022-04-03 08:00:00			-2.795	-1.791	3.838	6.129
338	2022-04-03 08:10:00			-2.784	-1.886	3.892	6.113
339	2022-04-03 08:20:00			-3.117	-2.26	3.52	6.099
340	2022-04-03 08:30:00			-3.141	-2.305	3.178	6.088
341	2022-04-03 08:40:00			-3.015	-2.272	3.041	6.088
342	2022-04-03 08:50:00			-3.047	-2.372	2.968	6.091
343	2022-04-03 09:00:00			-3.049	-2.412	2.941	6.084
344	2022-04-03 09:10:00			-3.233	-2.554	2.843	6.081
345	2022-04-03 09:20:00			-3.277	-2.644	2.763	6.075
346	2022-04-03 09:30:00			-3.485	-2.771	2.648	6.064
347	2022-04-03 09:40:00			-3.654	-2.896	2.526	6.057
348	2022-04-03 09:50:00			-3.889	-3.096	2.371	6.049
349	2022-04-03 10:00:00			-3.987	-3.251	2.225	6.043
350	2022-04-03 10:10:00			-3.97	-3.288	2.123	6.032
351	2022-04-03 10:20:00			-4.024	-3.294	2.077	6.025
352	2022-04-03 10:30:00			-3.991	-3.312	2.084	6.016
353	2022-04-03 10:40:00			-4.083	-3.335	2.081	6.008
354	2022-04-03 10:50:00			-4.229	-3.431	1.987	5.998
355	2022-04-03 11:00:00			-4.335	-3.502	1.848	5.989
356	2022-04-03 11:10:00			-4.475	-3.658	1.678	5.981
357	2022-04-03 11:20:00			-4.673	-3.893	1.479	5.973
358	2022-04-03 11:30:00			-4.663	-3.831	1.393	5.955
359	2022-04-03 11:40:00			-4.657	-3.916	1.406	5.936
360	2022-04-03 11:50:00			-4.694	-3.897	1.398	5.918
361	2022-05-03 12:00:00			-4.846	-4.017	1.406	5.91
362	2022-05-03 12:10:00			-4.865	-4.133	1.371	5.902
363	2022-05-03 12:20:00			-4.974	-4.28	1.265	5.89
364	2022-05-03 12:30:00			-4.94	-4.309	1.211	5.869
365	2022-05-03 12:40:00			-5.161	-4.409	1.139	5.858
366	2022-05-03 12:50:00			-5.27	-4.568	1.037	5.84
367	2022-05-03 01:00:00			-5.377	-4.711	0.901	5.823
368	2022-05-03 01:10:00			-5.559	-4.875	0.776	5.805
369	2022-05-03 01:20:00			-5.743	-5.105	0.642	5.781
370	2022-05-03 01:30:00			-5.802	-5.199	0.494	5.759
371	2022-05-03 01:40:00			-5.966	-5.342	0.375	5.743
372	2022-05-03 01:50:00			-6.141	-5.549	0.235	5.723
373	2022-05-03 02:00:00			-6.127	-5.675	0.12	5.703
374	2022-05-03 02:10:00			-6.176	-5.751	-0.008	5.68
375	2022-05-03 02:20:00			-6.316	-5.788	-0.086	5.663
376	2022-05-03 02:30:00			-6.587	-5.98	-0.179	5.642
377	2022-05-03 02:40:00			-6.81	-6.208	-0.28	5.618
378	2022-05-03 02:50:00			-7.045	-6.476	-0.395	5.592
379	2022-05-03 03:00:00			-7.189	-6.752	-0.537	5.584
380	2022-05-03 03:10:00			-7.335	-6.838	-0.685	5.555
381	2022-05-03 03:20:00			-7.355	-6.856	-0.805	5.521
382	2022-05-03 03:30:00			-7.406	-6.948	-0.89	5.529
383	2022-05-03 03:40:00			-7.511	-7.163	-0.987	5.496
384	2022-05-03 03:50:00			-7.672	-7.365	-1.091	5.47
385	2022-05-03 04:00:00			-7.913	-7.507	-1.191	5.446
386	2022-05-03 04:10:00			-7.866	-7.655	-1.303	5.43
387	2022-05-03 04:20:00			-8.026	-7.71	-1.406	5.38
388	2022-05-03 04:30:00			-8.057	-7.702	-1.477	5.391
389	2022-05-03 04:40:00			-7.884	-7.499	-1.499	5.359
390	2022-05-03 04:50:00			-7.921	-7.521	-1.529	5.322
391	2022-05-03 05:00:00			-7.993	-7.649	-1.57	5.317
392	2022-05-03 05:10:00			-8.063	-7.776	-1.606	5.287
393	2022-05-03 05:20:00			-8.145	-7.876	-1.669	5.261
394	2022-05-03 05:30:00			-8.201	-7.997	-1.715	5.247
395	2022-05-03 05:40:00			-8.294	-8.127	-1.784	5.232
396	2022-05-03 05:50:00			-8.433	-8.269	-1.89	5.195
397	2022-05-03 06:00:00			-8.526	-8.286	-1.969	5.171
398	2022-05-03 06:10:00			-8.578	-8.387	-2.045	5.153
399	2022-05-03 06:20:00			-8.616	-8.404	-2.157	5.127
400	2022-05-03 06:30:00			-8.631	-8.481	-2.195	5.11
401	2022-05-03 06:40:00			-8.612	-8.528	-2.222	5.1
402	2022-05-03 06:50:00			-8.601	-8.583	-2.269	5.066
403	2022-05-03 07:00:00			-8.618	-8.549	-2.334	5.042
404	2022-05-03 07:10:00			-8.472	-8.449	-2.387	5.016
405	2022-05-03 07:20:00			-8.485	-8.137	-2.376	5.003
406	2022-05-03 07:30:00			-8.246	-7.696	-2.285	4.985
407	2022-05-03 07:40:00			-8.032	-7.286	-2.175	4.968
408	2022-05-03 07:50:00			-7.602	-6.653	-2.027	4.963
409	2022-05-03 08:00:00			-7.085	-6.261	-1.798	4.955
410	2022-05-03 08:10:00			-6.439	5.704	-1.2	4.974
411	2022-05-03 08:20:00			-5.923	16.734	0.737	5.023
412	2022-05-03 08:30:00			-5.601	23.471	3.262	5.045
413	2022-05-03 08:40:00			-5.149	29.272	5.63	5.065
414	2022-05-03 08:50:00			-4.576	35.125	7.831	5.06
415	2022-05-03 09:00:00			-3.479	40.071	9.88	5.079
416	2022-05-03 09:10:00			2.783	44.164	12.276	5.11
417	2022-05-03 09:20:00			8.697	47.257	14.783	5.152
418	2022-05-03 09:30:00			11.355	50.472	17.732	5.277
419	2022-05-03 09:40:00			12.565	53.463	20.644	5.446
420	2022-05-03 09:50:00			13.916	55.76	22.967	5.579
421	2022-05-03 10:00:00			14.809	57.631	25.033	5.391
422	2022-05-03 10:10:00			15.761	59.45	27.107	5.489
423	2022-05-03 10:20:00			16.102	59.826	28.818	5.497
424	2022-05-03 10:30:00			16.845	61.186	29.504	5.542
425	2022-05-03 10:40:00			17.363	62.019	29.872	5.385
426	2022-05-03 10:50:00			17.776	62.947	30.364	5.358
427	2022-05-03 11:00:00			18.23	61.957	30.136	5.369
428	2022-05-03 11:10:00			18.748	62.098	29.185	5.477
429	2022-05-03 11:20:00			18.365	60.845	27.838	5.475
430	2022-05-03 11:30:00			18.516	60.227	27.143	5.589
431	2022-05-03 11:40:00			18.335	60.062	26.793	5.661
432	2022-05-03 11:50:00			18.43	59.081	28.08	5.622
433	2022-05-03 12:00:00			18.447	58.379	29.028	5.372
434	2022-05-03 12:10:00			18.409	58.173	29.829	5.356
435	2022-05-03 12:20:00			17.825	56.097	30.055	5.338
436	2022-05-03 12:30:00			17.518	55.466	30.129	5.305
437	2022-05-03 12:40:00			17.654	54.755	29.812	5.292
438	2022-05-03 12:50:00			16.138	52.445	29.402	5.415
439	2022-05-03 01:00:00			13.081	51.375	28.721	5.611
440	2022-05-03 01:10:00			13.99	49.308	27.946	5.722
441	2022-05-03 01:20:00			12.301	48.15	27.089	5.779
442	2022-05-03 01:30:00			9.022	45.34	26.103	5.837
443	2022-05-03 01:40:00			9.129	42.031	24.646	5.693
444	2022-05-03 01:50:00			11.745	41.14	23.256	5.672
445	2022-05-03 02:00:00			10.3	38.705	22.248	5.425
446	2022-05-03 02:10:00			10.099	35.571	21.319	5.632
447	2022-05-03 02:20:00			9.236	33.912	20.449	5.941
448	2022-05-03 02:30:00			10.789	31.916	19.725	5.974
449	2022-05-03 02:40:00			11.012	29.476	19.031	5.674
450	2022-05-03 02:50:00			10.461	27.012	18.435	5.47
451	2022-05-03 03:00:00			9.259	24.071	17.711	5.367
452	2022-05-03 03:10:00			8.66	21.418	16.875	5.34
453	2022-05-03 03:20:00			7.868	18.8	15.974	5.47
454	2022-05-03 03:30:00			6.946	15.919	15.01	5.571
455	2022-05-03 03:40:00			6.033	13.439	14.008	5.605
456	2022-05-03 03:50:00			4.744	11.171	13.008	5.632
457	2022-05-03 04:00:00			4.058	9.461	12.045	5.663
458	2022-05-03 04:10:00			3.218	8.234	11.157	5.672
459	2022-05-03 04:20:00			2.53	7.206	10.355	5.675
460	2022-05-03 04:30:00			1.889	6.352	9.657	5.683
461	2022-05-03 04:40:00			1.535	5.701	9.038	5.685
462	2022-05-03 04:50:00			1.209	5.037	8.5	5.685
463	2022-05-03 05:00:00			0.862	4.368	8.026	5.688
464	2022-05-03 05:10:00			0.596	3.779	7.591	5.685
465	2022-05-03 05:20:00			0.363	3.267	7.179	5.691
466	2022-05-03 05:30:00			0.089	2.672	6.788	5.723
467	2022-05-03 05:40:00			-0.221	2.039	6.411	5.699
468	2022-05-03 05:50:00			-0.599	1.355	6.032	5.695
469	2022-05-03 06:00:00			-1.045	0.582	5.629	5.688
470	2022-05-03 06:10:00			-1.807	-0.153	5.193	5.672
471	2022-05-03 06:20:00			-2.39	-0.706	4.733	5.642
472	2022-05-03 06:30:00			-2.815	-1.217	4.304	5.63
473	2022-05-03 06:40:00			-3.152	-1.719	3.92	5.618
474	2022-05-03 06:50:00			-3.388	-2.036	3.592	5.595
475	2022-05-03 07:00:00			-3.66	-2.363	3.295	5.574
476	2022-05-03 07:10:00			-3.874	-2.713	2.996	5.57
477	2022-05-03 07:20:00			-4.116	-3.061	2.71	5.549
478	2022-05-03 07:30:00			-4.288	-3.281	2.461	5.547
479	2022-05-03 07:40:00			-4.526	-3.554	2.222	5.541
480	2022-05-03 07:50:00			-4.736	-3.751	2.018	5.538
481	2022-05-03 08:00:00			-4.9	-3.987	1.86	5.529
482	2022-05-03 08:10:00			-5.061	-4.147	1.72	5.517
483	2022-05-03 08:20:00			-5.139	-4.397	1.556	5.505
484	2022-05-03 08:30:00			-5.44	-4.604	1.357	5.505
485	2022-05-03 08:40:00			-5.543	-4.713	1.171	5.493
486	2022-05-03 08:50:00			-5.64	-4.819	0.984	5.481
487	2022-05-03 09:00:00			-5.769	-4.976	0.843	5.465
488	2022-05-03 09:10:00			-5.786	-4.974	0.768	5.46
489	2022-05-03 09:20:00			-5.958	-5.134	0.718	5.467
490	2022-05-03 09:30:00			-6.078	-5.226	0.649	5.467
491	2022-05-03 09:40:00			-6.101	-5.315	0.582	5.462
492	2022-05-03 09:50:00			-6.121	-5.396	0.52	5.462
493	2022-05-03 10:00:00			-6.357	-5.576	0.449	5.441
494	2022-05-03 10:10:00			-6.435	-5.677	0.354	5.432
495	2022-05-03 10:20:00			-6.492	-5.767	0.263	5.427
496	2022-05-03 10:30:00			-6.555	-5.845	0.178	5.415
497	2022-05-03 10:40:00			-6.631	-5.911	0.105	5.417
498	2022-05-03 10:50:00			-6.79	-6.099	0.008	5.396
499	2022-05-03 11:00:00			-6.892	-6.196	-0.099	5.387
500	2022-05-03 11:10:00			-6.952	-6.328	-0.205	5.371
501	2022-05-03 11:20:00			-6.952	-6.334	-0.327	5.362
502	2022-05-03 11:30:00			-6.902	-6.166	-0.416	5.34
503	2022-05-03 11:40:00			-7.039	-6.344	-0.448	5.343
504	2022-05-03 11:50:00			-7.069	-6.553	-0.492	5.346
505	2022-06-03 12:00:00			-7.075	-6.653	-0.559	5.319
506	2022-06-03 12:10:00			-7.201	-6.772	-0.657	5.303
507	2022-06-03 12:20:00			-7.343	-6.84	-0.743	5.297
508	2022-06-03 12:30:00			-7.436	-6.884	-0.81	5.287
509	2022-06-03 12:40:00			-7.379	-6.9	-0.858	5.25
510	2022-06-03 12:50:00			-7.444	-6.968	-0.9	5.245
511	2022-06-03 01:00:00			-7.511	-7.022	-0.955	5.243
512	2022-06-03 01:10:00			-7.582	-7.097	-1.024	5.219
513	2022-06-03 01:20:00			-7.661	-7.183	-1.093	5.19
514	2022-06-03 01:30:00			-7.743	-7.258	-1.178	5.169
515	2022-06-03 01:40:00			-7.819	-7.296	-1.256	5.15
516	2022-06-03 01:50:00			-7.806	-7.31	-1.313	5.135
517	2022-06-03 02:00:00			-7.702	-7.228	-1.354	5.135
518	2022-06-03 02:10:00			-7.422	-6.922	-1.36	5.119
519	2022-06-03 02:20:00			-7.432	-7.047	-1.353	5.103
520	2022-06-03 02:30:00			-7.503	-7.097	-1.358	5.077
521	2022-06-03 02:40:00			-7.548	-7.099	-1.36	5.055
522	2022-06-03 02:50:00			-7.625	-7.125	-1.374	5.042
523	2022-06-03 03:00:00			-7.527	-7.055	-1.399	5.023
524	2022-06-03 03:10:00			-7.478	-7.049	-1.435	5.002
525	2022-06-03 03:20:00			-7.361	-6.938	-1.492	4.976
526	2022-06-03 03:30:00			-7.212	-6.75	-1.492	4.952
527	2022-06-03 03:40:00			-6.898	-6.334	-1.461	4.927
528	2022-06-03 03:50:00			-6.701	-6.135	-1.356	4.911
529	2022-06-03 04:00:00			-6.691	-6.139	-1.287	4.877
530	2022-06-03 04:10:00			-6.601	-6.066	-1.235	4.872
531	2022-06-03 04:20:00			-6.526	-5.993	-1.201	4.848
532	2022-06-03 04:30:00			-6.446	-5.89	-1.171	4.829
533	2022-06-03 04:40:00			-6.409	-5.866	-1.136	4.816
534	2022-06-03 04:50:00			-6.397	-5.87	-1.113	4.799
535	2022-06-03 05:00:00			-6.435	-5.921	-1.104	4.783
536	2022-06-03 05:10:00			-6.643	-6.123	-1.116	4.767
537	2022-06-03 05:20:00			-6.796	-6.273	-1.182	4.751
538	2022-06-03 05:30:00			-6.681	-6.211	-1.269	4.727
539	2022-06-03 05:40:00			-6.452	-5.978	-1.288	4.712
540	2022-06-03 05:50:00			-6.633	-6.064	-1.283	4.707
541	2022-06-03 06:00:00			-6.703	-6.174	-1.296	4.689
542	2022-06-03 06:10:00			-6.536	-6.09	-1.329	4.673
543	2022-06-03 06:20:00			-6.373	-5.931	-1.317	4.647
544	2022-06-03 06:30:00			-6.476	-6.04	-1.317	4.634
545	2022-06-03 06:40:00			-6.54	-6.093	-1.329	4.611
546	2022-06-03 06:50:00			-6.512	-6.035	-1.349	4.598
547	2022-06-03 07:00:00			-6.548	-5.974	-1.34	4.594
548	2022-06-03 07:10:00			-6.677	-6.017	-1.317	4.574
549	2022-06-03 07:20:00			-6.643	-5.771	-1.319	4.56
550	2022-06-03 07:30:00			-6.508	-5.209	-1.285	4.551
551	2022-06-03 07:40:00			-6.127	-4.331	-1.18	4.542
552	2022-06-03 07:50:00			-5.71	-3.45	-0.983	4.529
553	2022-06-03 08:00:00			-4.905	-1.688	-0.676	4.511
554	2022-06-03 08:10:00			-3.755	5.298	0.308	4.532
555	2022-06-03 08:20:00			-3.078	5.562	1.451	4.537
556	2022-06-03 08:30:00			-2.997	10.141	2.359	4.545
557	2022-06-03 08:40:00			-2.072	20.573	3.945	4.799
558	2022-06-03 08:50:00			-1.426	25.535	6.302	5.164
559	2022-06-03 09:00:00			1.388	32.02	8.279	5.211
560	2022-06-03 09:10:00			-0.264	12.165	9.674	5.406
561	2022-06-03 09:20:00			-0.655	7.022	8.964	5.457
562	2022-06-03 09:30:00			-0.659	4.906	7.743	5.247
563	2022-06-03 09:40:00			-0.487	3.996	6.628	5.274
564	2022-06-03 09:50:00			-0.142	3.664	5.81	5.521
565	2022-06-03 10:00:00			-0.059	3.342	5.251	5.605
566	2022-06-03 10:10:00			0.678	4.33	4.913	5.993
567	2022-06-03 10:20:00			1.761	6.088	4.882	5.763
568	2022-06-03 10:30:00			2.296	7.178	5.119	5.799
569	2022-06-03 10:40:00			4.089	12.11	5.497	5.202
570	2022-06-03 10:50:00			7.694	22.868	6.628	5.071
571	2022-06-03 11:00:00			8.514	27.539	9.399	5.266
572	2022-06-03 11:10:00			5.606	17.507	10.971	5.261
573	2022-06-03 11:20:00			5.124	14.211	10.8	5.173
574	2022-06-03 11:30:00			4.982	12.891	10.198	5.113
575	2022-06-03 11:40:00			5.164	12.382	9.714	5.069
576	2022-06-03 11:50:00			5.618	12.901	9.321	5.045
577	2022-06-03 12:00:00			5.776	13.391	9.123	4.856
578	2022-06-03 12:10:00			7.749	18.369	9.06	4.848
579	2022-06-03 12:20:00			8.875	19.625	9.592	4.93
580	2022-06-03 12:30:00			17.219	41.462	10.962	4.89
581	2022-06-03 12:40:00			12.941	35.694	13.907	4.856
582	2022-06-03 12:50:00			15.176	39.625	15.983	4.84
583	2022-06-03 01:00:00			8.889	26.038	16.781	4.833
584	2022-06-03 01:10:00			15.895	42.258	16.439	4.795
585	2022-06-03 01:20:00			9.115	26.172	17.559	4.843
586	2022-06-03 01:30:00			8.917	26.195	17.103	4.833
587	2022-06-03 01:40:00			9.114	22.823	16.324	4.824
588	2022-06-03 01:50:00			7.951	18.635	15.354	4.79
589	2022-06-03 02:00:00			7.234	16.189	14.295	4.79
590	2022-06-03 02:10:00			6.617	14.132	13.197	4.761
591	2022-06-03 02:20:00			7.231	14.601	12.242	4.751
592	2022-06-03 02:30:00			6.696	13.178	11.627	4.741
593	2022-06-03 02:40:00			6.541	12.656	11.067	4.733
594	2022-06-03 02:50:00			6.091	11.307	10.583	4.701
595	2022-06-03 03:00:00			5.971	11.041	10.098	4.723
596	2022-06-03 03:10:00			6.531	11.916	9.717	4.702
597	2022-06-03 03:20:00			7.459	13.413	9.638	4.712
598	2022-06-03 03:30:00			8.082	14.123	9.814	4.736
599	2022-06-03 03:40:00			7.22	13.066	9.964	4.762
600	2022-06-03 03:50:00			6.731	12.071	9.877	4.777
601	2022-06-03 04:00:00			6.463	11.51	9.669	4.764
602	2022-06-03 04:10:00			6.033	10.741	9.436	4.774
603	2022-06-03 04:20:00			5.834	10.095	9.166	4.775
604	2022-06-03 04:30:00			5.544	9.413	8.872	4.778
605	2022-06-03 04:40:00			5.456	8.995	8.568	4.785
606	2022-06-03 04:50:00			5.269	8.517	8.286	4.78
607	2022-06-03 05:00:00			5.113	8.143	8.04	4.775
608	2022-06-03 05:10:00			4.381	7.023	7.787	4.777
609	2022-06-03 05:20:00			3.856	6.301	7.473	4.785
610	2022-06-03 05:30:00			3.581	5.839	7.143	4.785
611	2022-06-03 05:40:00			3.274	5.277	6.829	4.795
612	2022-06-03 05:50:00			2.826	4.522	6.528	4.798
613	2022-06-03 06:00:00			2.275	3.74	6.202	4.814
614	2022-06-03 06:10:00			1.651	2.939	5.848	4.795
615	2022-06-03 06:20:00			0.831	2.202	5.465	4.791
616	2022-06-03 06:30:00			0.377	1.6	5.068	4.782
617	2022-06-03 06:40:00			0.051	1.09	4.693	4.782
618	2022-06-03 06:50:00			-0.301	0.69	4.338	4.772
619	2022-06-03 07:00:00			-0.9	0.211	4.019	4.759
620	2022-06-03 07:10:00			-0.959	-0.125	3.72	4.761
621	2022-06-03 07:20:00			-1.029	-0.343	3.474	4.753
622	2022-06-03 07:30:00			-1.315	-0.667	3.254	4.749
623	2022-06-03 07:40:00			-1.522	-0.95	3.041	4.756
624	2022-06-03 07:50:00			-1.663	-1.125	2.846	4.756
625	2022-06-03 08:00:00			-1.757	-1.265	2.705	4.741
626	2022-06-03 08:10:00			-1.737	-1.306	2.61	4.753
627	2022-06-03 08:20:00			-1.87	-1.492	2.505	4.77
628	2022-06-03 08:30:00			-2.064	-1.672	2.396	4.772
629	2022-06-03 08:40:00			-2.211	-1.821	2.286	4.764
630	2022-06-03 08:50:00			-2.265	-1.837	2.208	4.764
631	2022-06-03 09:00:00			-2.385	-1.954	2.124	4.759
632	2022-06-03 09:10:00			-2.49	-2.007	2.04	4.759
633	2022-06-03 09:20:00			-2.551	-2.014	1.963	4.765
634	2022-06-03 09:30:00			-2.543	-2.054	1.896	4.767
635	2022-06-03 09:40:00			-2.481	-2.039	1.831	4.767
636	2022-06-03 09:50:00			-2.263	-1.902	1.809	4.769
637	2022-06-03 10:00:00			-2.18	-1.873	1.816	4.756
638	2022-06-03 10:10:00			-2.129	-1.819	1.826	4.756
639	2022-06-03 10:20:00			-2.148	-1.881	1.833	4.756
640	2022-06-03 10:30:00			-2.173	-1.942	1.781	4.756
641	2022-06-03 10:40:00			-2.225	-1.981	1.728	4.748
642	2022-06-03 10:50:00			-2.427	-2.169	1.668	4.74
643	2022-06-03 11:00:00			-2.549	-2.253	1.588	4.733
644	2022-06-03 11:10:00			-2.702	-2.387	1.512	4.736
645	2022-06-03 11:20:00			-2.885	-2.487	1.432	4.735
646	2022-06-03 11:30:00			-2.665	-2.287	1.343	4.74
647	2022-06-03 11:40:00			-2.142	-1.721	1.316	4.727
648	2022-06-03 11:50:00			-1.654	-1.292	1.383	4.73
649	2022-07-03 12:00:00			-1.374	-1.028	1.5	4.725
650	2022-07-03 12:10:00			-1.143	-0.789	1.627	4.718
651	2022-07-03 12:20:00			-0.992	-0.62	1.761	4.727
652	2022-07-03 12:30:00			-0.883	-0.508	1.857	4.715
653	2022-07-03 12:40:00			-0.77	-0.404	1.943	4.717
654	2022-07-03 12:50:00			-0.685	-0.308	2.037	4.709
655	2022-07-03 01:00:00			-0.59	-0.196	2.118	4.701
656	2022-07-03 01:10:00			-0.502	-0.102	2.161	4.691
657	2022-07-03 01:20:00			-0.385	0.004	2.182	4.702
658	2022-07-03 01:30:00			-0.282	0.089	2.197	4.696
659	2022-07-03 01:40:00			-0.25	0.143	2.218	4.691
660	2022-07-03 01:50:00			-0.139	0.205	2.217	4.68
661	2022-07-03 02:00:00			-0.079	0.169	2.229	4.659
662	2022-07-03 02:10:00			-0.144	0.148	2.235	4.668
663	2022-07-03 02:20:00			-0.245	0.053	2.218	4.66
664	2022-07-03 02:30:00			-0.367	-0.046	2.202	4.657
665	2022-07-03 02:40:00			-0.327	-0.093	2.183	4.649
666	2022-07-03 02:50:00			-0.387	-0.165	2.173	4.639
667	2022-07-03 03:00:00			-0.632	-0.35	2.16	4.639
668	2022-07-03 03:10:00			-0.713	-0.43	2.104	4.633
669	2022-07-03 03:20:00			-0.573	-0.359	2.039	4.624
670	2022-07-03 03:30:00			-0.734	-0.527	1.998	4.61
671	2022-07-03 03:40:00			-0.756	-0.506	1.949	4.618
672	2022-07-03 03:50:00			-0.53	-0.31	1.944	4.62
673	2022-07-03 04:00:00			-0.459	-0.25	1.98	4.61
674	2022-07-03 04:10:00			-0.409	-0.222	1.997	4.61
675	2022-07-03 04:20:00			-0.331	-0.095	2.042	4.602
676	2022-07-03 04:30:00			-0.306	-0.048	2.081	4.605
677	2022-07-03 04:40:00			-0.25	0.027	2.106	4.592
678	2022-07-03 04:50:00			-0.067	0.249	2.145	4.592
679	2022-07-03 05:00:00			0.046	0.365	2.217	4.592
680	2022-07-03 05:10:00			0.048	0.399	2.297	4.574
681	2022-07-03 05:20:00			-0.113	0.254	2.306	4.566
682	2022-07-03 05:30:00			-0.324	0.018	2.262	4.561
683	2022-07-03 05:40:00			-0.473	-0.142	2.197	4.568
684	2022-07-03 05:50:00			-0.576	-0.271	2.133	4.568
685	2022-07-03 06:00:00			-0.673	-0.38	2.072	4.556
686	2022-07-03 06:10:00			-0.9	-0.657	2.002	4.55
687	2022-07-03 06:20:00			-1.699	-1.333	1.887	4.548
688	2022-07-03 06:30:00			-2.439	-1.985	1.689	4.527
689	2022-07-03 06:40:00			-2.739	-2.338	1.452	4.532
690	2022-07-03 06:50:00			-2.711	-2.323	1.255	4.525
691	2022-07-03 07:00:00			-2.193	-1.753	1.168	4.524
692	2022-07-03 07:10:00			-1.419	-0.967	1.277	4.512
693	2022-07-03 07:20:00			-0.914	-0.411	1.534	4.522
694	2022-07-03 07:30:00			-0.378	0.289	1.836	4.675
695	2022-07-03 07:40:00			-0.013	0.544	2.119	4.659
696	2022-07-03 07:50:00			0.214	0.771	2.287	4.66
697	2022-07-03 08:00:00			0.558	1.233	2.441	4.759
698	2022-07-03 08:10:00			0.895	1.732	2.658	4.753
699	2022-07-03 08:20:00			1.175	2.029	2.88	4.74
700	2022-07-03 08:30:00			1.434	2.281	3.046	4.761
701	2022-07-03 08:40:00			1.747	2.758	3.173	4.772
702	2022-07-03 08:50:00			1.885	2.973	3.304	4.861
703	2022-07-03 09:00:00			2.145	3.449	3.485	4.837
704	2022-07-03 09:10:00			2.225	3.814	3.65	4.72
705	2022-07-03 09:20:00			2.401	4.237	3.778	4.824
706	2022-07-03 09:30:00			2.541	4.496	3.906	4.796
707	2022-07-03 09:40:00			2.732	4.843	4.012	4.829
708	2022-07-03 09:50:00			2.943	5.319	4.141	4.84
709	2022-07-03 10:00:00			2.835	5.16	4.255	4.843
710	2022-07-03 10:10:00			2.808	5.145	4.325	4.814
711	2022-07-03 10:20:00			4.608	9.604	4.467	4.833
712	2022-07-03 10:30:00			6.98	15.913	5.494	4.848
713	2022-07-03 10:40:00			4.631	11.134	6.447	4.876
714	2022-07-03 10:50:00			5.169	12.057	6.729	5.055
715	2022-07-03 11:00:00			5.931	13.434	7.089	5.213
716	2022-07-03 11:10:00			5.34	12.142	7.553	5.05
717	2022-07-03 11:20:00			6.361	13.9	7.817	5.068
718	2022-07-03 11:30:00			5.21	11.748	7.973	5.085
719	2022-07-03 11:40:00			4.728	10.224	7.807	5.026
720	2022-07-03 11:50:00			4.28	9.097	7.447	4.982
721	2022-07-03 12:00:00			3.894	8.414	7.04	4.924
722	2022-07-03 12:10:00			5.327	11.505	6.664	4.854
723	2022-07-03 12:20:00			7.382	17.602	7.307	4.893
724	2022-07-03 12:30:00			5.132	12.281	8.106	4.897
725	2022-07-03 12:40:00			4.832	10.924	7.845	4.914
726	2022-07-03 12:50:00			6.563	14.463	7.53	4.968
727	2022-07-03 01:00:00			7.638	18.051	7.849	4.948
728	2022-07-03 01:10:00			5.574	13.849	8.476	4.948
729	2022-07-03 01:20:00			6.925	15.904	8.726	4.937
730	2022-07-03 01:30:00			6.724	16.522	8.982	4.948
731	2022-07-03 01:40:00			7.244	18.772	9.492	4.948
732	2022-07-03 01:50:00			7.848	19.534	9.895	4.96
733	2022-07-03 02:00:00			6.352	15.578	9.532	5.045
734	2022-07-03 02:10:00			6.091	14.439	9.268	5.042
735	2022-07-03 02:20:00			5.515	12.496	9.185	4.992
736	2022-07-03 02:30:00			5.044	11.665	8.855	4.963
737	2022-07-03 02:40:00			4.864	11.195	8.615	4.958
738	2022-07-03 02:50:00			5.126	11.466	8.227	4.955
739	2022-07-03 03:00:00			4.746	10.505	7.91	5.106
740	2022-07-03 03:10:00			4.958	10.621	7.707	5.616
741	2022-07-03 03:20:00			4.68	10.102	7.66	5.635
742	2022-07-03 03:30:00			4.46	9.399	7.68	5.595
743	2022-07-03 03:40:00			3.809	8.447	7.52	5.562
744	2022-07-03 03:50:00			3.638	7.704	7.286	5.523
745	2022-07-03 04:00:00			3.315	6.998	6.93	5.467
746	2022-07-03 04:10:00			3.31	6.571	6.648	5.342
747	2022-07-03 04:20:00			3.229	6.234	6.447	5.181
748	2022-07-03 04:30:00			2.978	5.701	6.269	5.477
749	2022-07-03 04:40:00			2.677	5.058	6.059	5.566
750	2022-07-03 04:50:00			2.413	4.338	5.815	5.515
751	2022-07-03 05:00:00			2.225	4.001	5.544	5.276
752	2022-07-03 05:10:00			2.168	3.676	5.295	5.135
753	2022-07-03 05:20:00			1.953	3.366	5.076	5.055
754	2022-07-03 05:30:00			1.904	3.143	4.88	5.008
755	2022-07-03 05:40:00			1.806	2.938	4.691	4.981
756	2022-07-03 05:50:00			1.662	2.662	4.525	4.95
757	2022-07-03 06:00:00			1.529	2.376	4.36	4.939
758	2022-07-03 06:10:00			1.374	2.091	4.211	4.935
759	2022-07-03 06:20:00			1.151	1.725	4.099	4.943
760	2022-07-03 06:30:00			1.035	1.554	3.948	4.937
761	2022-07-03 06:40:00			1.002	1.483	3.82	4.94
762	2022-07-03 06:50:00			0.963	1.384	3.73	4.942
763	2022-07-03 07:00:00			0.884	1.303	3.681	4.934
764	2022-07-03 07:10:00			0.739	1.098	3.615	4.929
765	2022-07-03 07:20:00			0.747	1.078	3.535	4.926
766	2022-07-03 07:30:00			0.739	1.062	3.421	4.937
767	2022-07-03 07:40:00			0.723	1.025	3.312	4.94
768	2022-07-03 07:50:00			0.69	0.987	3.269	4.948
769	2022-07-03 08:00:00			0.635	0.955	3.228	4.94
770	2022-07-03 08:10:00			0.611	0.891	3.193	4.93
771	2022-07-03 08:20:00			0.529	0.773	3.123	4.934
772	2022-07-03 08:30:00			0.465	0.728	3.047	4.932
773	2022-07-03 08:40:00			0.391	0.649	3.001	4.929
774	2022-07-03 08:50:00			0.308	0.527	2.948	4.924
775	2022-07-03 09:00:00			0.088	0.315	2.873	4.932
776	2022-07-03 09:10:00			-0.008	0.353	2.808	4.927
777	2022-07-03 09:20:00			0.134	0.435	2.758	4.937
778	2022-07-03 09:30:00			0.225	0.494	2.732	4.939
779	2022-07-03 09:40:00			0.231	0.489	2.703	4.939
780	2022-07-03 09:50:00			0.228	0.506	2.66	4.939
781	2022-07-03 10:00:00			0.226	0.513	2.613	4.934
782	2022-07-03 10:10:00			0.231	0.506	2.583	4.952
783	2022-07-03 10:20:00			0.221	0.487	2.57	4.943
784	2022-07-03 10:30:00			0.242	0.504	2.585	4.948
785	2022-07-03 10:40:00			0.221	0.508	2.6	4.94
786	2022-07-03 10:50:00			0.214	0.504	2.603	4.932
787	2022-07-03 11:00:00			0.204	0.499	2.607	4.93
788	2022-07-03 11:10:00			0.204	0.496	2.59	4.921
789	2022-07-03 11:20:00			0.199	0.504	2.565	4.927
790	2022-07-03 11:30:00			0.216	0.504	2.56	4.918
791	2022-07-03 11:40:00			0.237	0.529	2.585	4.918
792	2022-07-03 11:50:00			0.257	0.549	2.612	4.922
793	2022-08-03 12:00:00			0.242	0.52	2.615	4.919
794	2022-08-03 12:10:00			0.24	0.498	2.618	4.911
795	2022-08-03 12:20:00			0.216	0.501	2.637	4.898
796	2022-08-03 12:30:00			0.247	0.532	2.697	4.9
797	2022-08-03 12:40:00			0.264	0.511	2.708	4.906
798	2022-08-03 12:50:00			0.233	0.451	2.66	4.911
799	2022-08-03 01:00:00			0.218	0.435	2.643	4.901
800	2022-08-03 01:10:00			0.186	0.41	2.62	4.9
801	2022-08-03 01:20:00			0.228	0.427	2.618	4.888
802	2022-08-03 01:30:00			0.23	0.401	2.627	4.895
803	2022-08-03 01:40:00			0.162	0.363	2.68	4.885
804	2022-08-03 01:50:00			0.07	0.315	2.713	4.871
805	2022-08-03 02:00:00			0.061	0.27	2.682	4.869
806	2022-08-03 02:10:00			0.051	0.252	2.603	4.863
807	2022-08-03 02:20:00			0.002	0.199	2.518	4.864
808	2022-08-03 02:30:00			-0.034	0.157	2.44	4.859
809	2022-08-03 02:40:00			-0.074	0.129	2.386	4.85
810	2022-08-03 02:50:00			-0.097	0.103	2.354	4.846
811	2022-08-03 03:00:00			-0.107	0.1	2.343	4.832
812	2022-08-03 03:10:00			-0.16	0.021	2.314	4.837
813	2022-08-03 03:20:00			-0.215	-0.02	2.267	4.837
814	2022-08-03 03:30:00			-0.308	-0.093	2.229	4.827
815	2022-08-03 03:40:00			-0.604	-0.304	2.178	4.832
816	2022-08-03 03:50:00			-0.817	-0.527	2.109	4.811
817	2022-08-03 04:00:00			-0.92	-0.611	2.024	4.814
818	2022-08-03 04:10:00			-1.134	-0.789	1.933	4.816
819	2022-08-03 04:20:00			-1.065	-0.726	1.845	4.804
820	2022-08-03 04:30:00			-0.766	-0.541	1.825	4.814
821	2022-08-03 04:40:00			-0.673	-0.43	1.862	4.817
822	2022-08-03 04:50:00			-0.706	-0.462	1.892	4.796
823	2022-08-03 05:00:00			-0.675	-0.434	1.939	4.798
824	2022-08-03 05:10:00			-0.699	-0.478	1.951	4.804
825	2022-08-03 05:20:00			-0.826	-0.571	1.923	4.796
826	2022-08-03 05:30:00			-0.826	-0.566	1.877	4.787
827	2022-08-03 05:40:00			-0.946	-0.704	1.821	4.778
828	2022-08-03 05:50:00			-0.989	-0.771	1.757	4.762
829	2022-08-03 06:00:00			-1.123	-0.867	1.703	4.757
830	2022-08-03 06:10:00			-1.059	-0.789	1.649	4.772
831	2022-08-03 06:20:00			-0.92	-0.722	1.618	4.762
832	2022-08-03 06:30:00			-0.906	-0.724	1.593	4.757
833	2022-08-03 06:40:00			-0.994	-0.803	1.585	4.749
834	2022-08-03 06:50:00			-0.909	-0.72	1.563	4.746
835	2022-08-03 07:00:00			-0.8	-0.502	1.566	4.735
836	2022-08-03 07:10:00			-0.77	-0.35	1.654	4.728
837	2022-08-03 07:20:00			-0.506	-0.034	1.813	4.723
838	2022-08-03 07:30:00			-0.266	0.247	1.985	4.754
839	2022-08-03 07:40:00			0.119	0.8	2.126	4.753
840	2022-08-03 07:50:00			0.214	0.857	2.292	4.746
841	2022-08-03 08:00:00			0.275	1.045	2.431	4.756
842	2022-08-03 08:10:00			0.477	1.413	2.538	4.819
843	2022-08-03 08:20:00			0.745	1.843	2.655	4.772
844	2022-08-03 08:30:00			0.949	2.205	2.801	4.744
845	2022-08-03 08:40:00			1.32	2.88	2.974	4.756
846	2022-08-03 08:50:00			1.598	3.427	3.173	4.866
847	2022-08-03 09:00:00			1.97	4.211	3.419	4.909
848	2022-08-03 09:10:00			2.148	4.733	3.702	4.804
849	2022-08-03 09:20:00			2.116	4.772	3.94	4.843
850	2022-08-03 09:30:00			1.914	4.663	4.089	4.856
851	2022-08-03 09:40:00			2.322	5.558	4.187	4.859
852	2022-08-03 09:50:00			2.672	6.059	4.403	5.04
853	2022-08-03 10:00:00			2.82	6.287	4.631	5.168
854	2022-08-03 10:10:00			2.845	6.827	4.856	5.28
855	2022-08-03 10:20:00			3.715	8.652	5.135	5.187
856	2022-08-03 10:30:00			3.595	8.588	5.494	5.06
857	2022-08-03 10:40:00			3.317	7.903	5.76	5.008
858	2022-08-03 10:50:00			3.056	7.152	5.84	4.976
859	2022-08-03 11:00:00			3.016	7.255	5.797	4.977
860	2022-08-03 11:10:00			3.347	7.713	5.794	5.003
861	2022-08-03 11:20:00			3.238	7.779	5.839	4.905
862	2022-08-03 11:30:00			3.34	8.148	5.944	4.867
863	2022-08-03 11:40:00			3.214	7.798	6.017	4.809
864	2022-08-03 11:50:00			3.072	7.341	6.056	4.801
865	2022-08-03 12:00:00			2.9	6.864	6.052	4.803
866	2022-08-03 12:10:00			2.655	6.366	5.99	4.791
867	2022-08-03 12:20:00			2.755	6.539	5.899	4.783
868	2022-08-03 12:30:00			2.51	6.054	5.84	4.795
869	2022-08-03 12:40:00			2.451	5.995	5.722	4.981
870	2022-08-03 12:50:00			2.868	6.859	5.65	5.137
871	2022-08-03 01:00:00			3.422	7.932	5.775	5.562
872	2022-08-03 01:10:00			3.403	7.943	6.065	5.598
873	2022-08-03 01:20:00			3.092	7.621	6.239	5.831
874	2022-08-03 01:30:00			3.147	7.539	6.279	5.749
875	2022-08-03 01:40:00			3.044	7.261	6.291	5.542
876	2022-08-03 01:50:00			3.244	7.55	6.266	5.468
877	2022-08-03 02:00:00			3.135	7.179	6.261	5.343
878	2022-08-03 02:10:00			2.981	7.058	6.252	5.25
879	2022-08-03 02:20:00			3.047	6.968	6.258	5.219
880	2022-08-03 02:30:00			2.951	6.827	6.212	5.216
881	2022-08-03 02:40:00			2.958	6.826	6.159	5.229
882	2022-08-03 02:50:00			2.976	6.835	6.131	5.213
883	2022-08-03 03:00:00			2.687	5.92	6.086	5.231
884	2022-08-03 03:10:00			2.593	5.595	5.949	5.211
885	2022-08-03 03:20:00			2.535	5.438	5.826	5.379
886	2022-08-03 03:30:00			2.607	5.581	5.711	5.417
887	2022-08-03 03:40:00			2.553	5.319	5.671	5.619
888	2022-08-03 03:50:00			2.408	4.864	5.582	5.661
889	2022-08-03 04:00:00			2.294	4.577	5.468	5.496
890	2022-08-03 04:10:00			2.324	4.496	5.362	5.592
891	2022-08-03 04:20:00			2.082	3.997	5.255	5.337
892	2022-08-03 04:30:00			1.941	3.707	5.073	5.216
893	2022-08-03 04:40:00			1.771	3.317	4.898	5.189
894	2022-08-03 04:50:00			1.595	2.949	4.699	5.161
895	2022-08-03 05:00:00			1.41	2.568	4.485	5.155
896	2022-08-03 05:10:00			1.326	2.371	4.275	5.126
897	2022-08-03 05:20:00			1.231	2.177	4.095	5.094
898	2022-08-03 05:30:00			1.119	2.002	3.94	5.06
899	2022-08-03 05:40:00			1.02	1.815	3.812	5.045
900	2022-08-03 05:50:00			0.946	1.659	3.648	5.029
901	2022-08-03 06:00:00			0.92	1.569	3.528	5.023
902	2022-08-03 06:10:00			0.896	1.488	3.432	5.018
903	2022-08-03 06:20:00			0.84	1.369	3.352	5.024
904	2022-08-03 06:30:00			0.811	1.311	3.267	5.011
905	2022-08-03 06:40:00			0.771	1.241	3.205	5.019
906	2022-08-03 06:50:00			0.737	1.185	3.147	5.01
907	2022-08-03 07:00:00			0.714	1.192	3.077	4.989
908	2022-08-03 07:10:00			0.699	1.146	3.039	4.99
909	2022-08-03 07:20:00			0.714	1.146	3.001	4.985
910	2022-08-03 07:30:00			0.711	1.117	2.994	4.987
911	2022-08-03 07:40:00			0.692	1.103	3.002	4.995
912	2022-08-03 07:50:00			0.673	1.062	2.946	4.981
913	2022-08-03 08:00:00			0.687	1.066	2.919	4.989
914	2022-08-03 08:10:00			0.699	1.079	2.896	4.989
915	2022-08-03 08:20:00			0.697	1.066	2.865	4.979
916	2022-08-03 08:30:00			0.702	1.045	2.823	4.977
917	2022-08-03 08:40:00			0.694	1.035	2.808	4.96
918	2022-08-03 08:50:00			0.694	1.042	2.801	4.982
919	2022-08-03 09:00:00			0.68	1.037	2.783	4.973
920	2022-08-03 09:10:00			0.671	1.021	2.772	4.976
921	2022-08-03 09:20:00			0.651	0.994	2.755	4.971
922	2022-08-03 09:30:00			0.639	0.982	2.747	4.955
923	2022-08-03 09:40:00			0.627	0.977	2.738	4.955
924	2022-08-03 09:50:00			0.616	0.975	2.733	4.981
925	2022-08-03 10:00:00			0.615	0.97	2.73	4.961
926	2022-08-03 10:10:00			0.604	0.944	2.718	4.955
927	2022-08-03 10:20:00			0.579	0.929	2.708	4.955
928	2022-08-03 10:30:00			0.554	0.915	2.698	4.963
929	2022-08-03 10:40:00			0.529	0.869	2.678	4.955
930	2022-08-03 10:50:00			0.52	0.864	2.662	4.948
931	2022-08-03 11:00:00			0.518	0.869	2.653	4.945
932	2022-08-03 11:10:00			0.525	0.85	2.635	4.942
933	2022-08-03 11:20:00			0.491	0.807	2.598	4.935
934	2022-08-03 11:30:00			0.465	0.771	2.572	4.929
935	2022-08-03 11:40:00			0.423	0.718	2.553	4.939
936	2022-08-03 11:50:00			0.406	0.697	2.536	4.927
937	2022-09-03 12:00:00			0.394	0.675	2.526	4.94
938	2022-09-03 12:10:00			0.373	0.684	2.515	4.927
939	2022-09-03 12:20:00			0.373	0.68	2.521	4.929
940	2022-09-03 12:30:00			0.339	0.649	2.498	4.922
941	2022-09-03 12:40:00			0.302	0.618	2.468	4.921
942	2022-09-03 12:50:00			0.24	0.575	2.441	4.913
943	2022-09-03 01:00:00			0.19	0.532	2.421	4.903
944	2022-09-03 01:10:00			0.079	0.456	2.368	4.89
945	2022-09-03 01:20:00			-0.015	0.365	2.304	4.877
946	2022-09-03 01:30:00			-0.069	0.306	2.279	4.879
947	2022-09-03 01:40:00			-0.118	0.242	2.242	4.876
948	2022-09-03 01:50:00			-0.154	0.216	2.2	4.882
949	2022-09-03 02:00:00			-0.189	0.164	2.182	4.885
950	2022-09-03 02:10:00			-0.236	0.117	2.15	4.877
951	2022-09-03 02:20:00			-0.284	0.075	2.135	4.882
952	2022-09-03 02:30:00			-0.341	0.018	2.096	4.876
953	2022-09-03 02:40:00			-0.373	-0.019	2.071	4.864
954	2022-09-03 02:50:00			-0.383	-0.031	2.054	4.867
955	2022-09-03 03:00:00			-0.557	-0.153	2.03	4.867
956	2022-09-03 03:10:00			-0.682	-0.25	1.949	4.851
957	2022-09-03 03:20:00			-0.724	-0.294	1.901	4.861
958	2022-09-03 03:30:00			-0.757	-0.315	1.865	4.856
959	2022-09-03 03:40:00			-0.782	-0.35	1.833	4.856
960	2022-09-03 03:50:00			-0.828	-0.394	1.791	4.859
961	2022-09-03 04:00:00			-0.867	-0.423	1.74	4.833
962	2022-09-03 04:10:00			-0.884	-0.439	1.711	4.842
963	2022-09-03 04:20:00			-0.925	-0.509	1.666	4.827
964	2022-09-03 04:30:00			-0.95	-0.544	1.64	4.825
965	2022-09-03 04:40:00			-0.959	-0.587	1.632	4.821
966	2022-09-03 04:50:00			-0.997	-0.606	1.622	4.804
967	2022-09-03 05:00:00			-1.012	-0.639	1.574	4.824
968	2022-09-03 05:10:00			-1.024	-0.659	1.564	4.809
969	2022-09-03 05:20:00			-1.029	-0.657	1.552	4.812
970	2022-09-03 05:30:00			-1.036	-0.667	1.546	4.811
971	2022-09-03 05:40:00			-1.058	-0.712	1.546	4.803
972	2022-09-03 05:50:00			-1.077	-0.72	1.529	4.793
973	2022-09-03 06:00:00			-1.091	-0.743	1.503	4.803
974	2022-09-03 06:10:00			-1.123	-0.771	1.476	4.795
975	2022-09-03 06:20:00			-1.134	-0.808	1.476	4.78
976	2022-09-03 06:30:00			-1.162	-0.837	1.449	4.782
977	2022-09-03 06:40:00			-1.216	-0.884	1.403	4.782
978	2022-09-03 06:50:00			-1.256	-0.909	1.379	4.783
979	2022-09-03 07:00:00			-1.321	-0.939	1.361	4.777
980	2022-09-03 07:10:00			-1.297	-0.902	1.335	4.908
981	2022-09-03 07:20:00			-1.29	-0.826	1.347	5.193
982	2022-09-03 07:30:00			-1.203	-0.648	1.389	5.027
983	2022-09-03 07:40:00			-1.107	-0.464	1.486	5.05
984	2022-09-03 07:50:00			-1.013	-0.252	1.561	5.065
985	2022-09-03 08:00:00			-0.939	-0.074	1.595	5.156
986	2022-09-03 08:10:00			-0.891	0.068	1.668	5.184
987	2022-09-03 08:20:00			-0.682	0.553	1.772	5.517
988	2022-09-03 08:30:00			-0.437	0.891	1.955	5.566
989	2022-09-03 08:40:00			-0.133	1.425	2.19	5.864
990	2022-09-03 08:50:00			0.179	1.98	2.495	5.499
991	2022-09-03 09:00:00			0.501	2.707	2.806	5.29
992	2022-09-03 09:10:00			0.651	2.918	3.089	5.213
993	2022-09-03 09:20:00			0.62	3.059	3.279	5.139
994	2022-09-03 09:30:00			0.647	3.229	3.389	5.029
995	2022-09-03 09:40:00			0.951	3.894	3.498	4.993
996	2022-09-03 09:50:00			1.74	5.513	3.724	5.134
997	2022-09-03 10:00:00			2.485	6.919	4.153	5.102
998	2022-09-03 10:10:00			2.351	6.895	4.65	5.042
999	2022-09-03 10:20:00			2.445	7.649	4.869	5.032
1000	2022-09-03 10:30:00			2.919	9.138	5.147	5.031
1001	2022-09-03 10:40:00			3.516	9.903	5.603	4.993
1002	2022-09-03 10:50:00			3.178	8.79	5.909	5.018
1003	2022-09-03 11:00:00			2.54	7.596	5.944	5.04
1004	2022-09-03 11:10:00			3.031	8.528	5.91	5.237
1005	2022-09-03 11:20:00			3.974	10.548	6.131	5.424
1006	2022-09-03 11:30:00			3.191	9.117	6.539	5.414
1007	2022-09-03 11:40:00			3.032	8.528	6.544	5.221
1008	2022-09-03 11:50:00			3.155	8.83	6.482	5.168
1009	2022-09-03 12:00:00			4.249	11.142	6.663	5.132
1010	2022-09-03 12:10:00			3.74	9.964	7.053	5.089
1011	2022-09-03 12:20:00			3.546	9.517	7.08	5.097
1012	2022-09-03 12:30:00			5.703	14.203	7.219	5.095
1013	2022-09-03 12:40:00			7.439	18.276	7.929	5.334
1014	2022-09-03 12:50:00			14.195	35.918	9.483	5.364
1015	2022-09-03 01:00:00			8.751	27.671	12.852	5.621
1016	2022-09-03 01:10:00			6.355	20.106	13.581	6.1
1017	2022-09-03 01:20:00			6.398	18.928	13.048	5.995
1018	2022-09-03 01:30:00			4.803	15.149	12.234	5.824
1019	2022-09-03 01:40:00			4.146	12.416	11.213	5.765
1020	2022-09-03 01:50:00			3.999	11.134	10.25	5.515
1021	2022-09-03 02:00:00			4.244	10.934	9.501	5.38
1022	2022-09-03 02:10:00			4.203	10.525	9.022	5.284
1023	2022-09-03 02:20:00			4.149	10.171	8.658	5.351
1024	2022-09-03 02:30:00			3.96	9.51	8.391	5.433
1025	2022-09-03 02:40:00			3.802	9.18	8.163	5.464
1026	2022-09-03 02:50:00			3.447	8.461	7.96	5.505
1027	2022-09-03 03:00:00			3.246	7.895	7.735	5.51
1028	2022-09-03 03:10:00			4.764	10.521	7.522	5.515
1029	2022-09-03 03:20:00			6.952	13.472	7.888	5.555
1030	2022-09-03 03:30:00			4.309	10.21	8.297	5.851
1031	2022-09-03 03:40:00			3.748	8.964	8.246	5.815
1032	2022-09-03 03:50:00			3.896	8.671	8.018	5.813
1033	2022-09-03 04:00:00			3.315	7.436	7.729	5.749
1034	2022-09-03 04:10:00			2.52	6.029	7.434	5.68
1035	2022-09-03 04:20:00			2.292	5.925	7.058	5.549
1036	2022-09-03 04:30:00			2.135	5.768	6.772	5.462
1037	2022-09-03 04:40:00			1.906	5.3	6.55	5.746
1038	2022-09-03 04:50:00			1.688	4.829	6.325	6.001
1039	2022-09-03 05:00:00			1.507	4.34	6.097	5.795
1040	2022-09-03 05:10:00			1.352	3.883	5.861	5.68
1041	2022-09-03 05:20:00			1.332	3.737	5.61	5.63
1042	2022-09-03 05:30:00			1.055	3.041	5.374	5.603
1043	2022-09-03 05:40:00			0.659	2.348	5.1	5.56
1044	2022-09-03 05:50:00			0.23	1.761	4.806	5.542
1045	2022-09-03 06:00:00			-0.116	1.189	4.532	5.505
1046	2022-09-03 06:10:00			-0.831	0.439	4.237	5.472
1047	2022-09-03 06:20:00			-1.472	-0.203	3.892	5.452
1048	2022-09-03 06:30:00			-1.83	-0.733	3.553	5.43
1049	2022-09-03 06:40:00			-2.314	-1.217	3.236	5.382
1050	2022-09-03 06:50:00			-2.627	-1.667	2.954	5.388
1051	2022-09-03 07:00:00			-2.944	-2.059	2.68	5.354
1052	2022-09-03 07:10:00			-3.1	-2.379	2.423	5.342
1053	2022-09-03 07:20:00			-3.27	-2.618	2.182	5.338
1054	2022-09-03 07:30:00			-3.351	-2.781	1.998	5.337
1055	2022-09-03 07:40:00			-3.485	-2.782	1.882	5.321
1056	2022-09-03 07:50:00			-3.502	-2.848	1.808	5.329
1057	2022-09-03 08:00:00			-3.529	-2.841	1.754	5.325
1058	2022-09-03 08:10:00			-3.57	-2.889	1.7	5.314
1059	2022-09-03 08:20:00			-3.661	-3.028	1.605	5.303
1060	2022-09-03 08:30:00			-3.854	-3.244	1.468	5.309
1061	2022-09-03 08:40:00			-3.895	-3.303	1.287	5.301
1062	2022-09-03 08:50:00			-4.021	-3.45	1.108	5.301
1063	2022-09-03 09:00:00			-4.201	-3.667	1.009	5.298
1064	2022-09-03 09:10:00			-4.481	-3.921	0.937	5.311
1065	2022-09-03 09:20:00			-4.741	-4.228	0.872	5.298
1066	2022-09-03 09:30:00			-4.919	-4.354	0.79	5.272
1067	2022-09-03 09:40:00			-5.091	-4.538	0.665	5.253
1068	2022-09-03 09:50:00			-5.33	-4.808	0.525	5.261
1069	2022-09-03 10:00:00			-5.52	-5.001	0.389	5.253
1070	2022-09-03 10:10:00			-5.739	-5.193	0.242	5.234
1071	2022-09-03 10:20:00			-5.845	-5.301	0.107	5.24
1072	2022-09-03 10:30:00			-5.866	-5.322	-0.015	5.234
1073	2022-09-03 10:40:00			-5.812	-5.243	-0.109	5.21
1074	2022-09-03 10:50:00			-5.856	-5.232	-0.203	5.202
1075	2022-09-03 11:00:00			-5.896	-5.373	-0.226	5.197
1076	2022-09-03 11:10:00			-6.046	-5.512	-0.245	5.2
1077	2022-09-03 11:20:00			-6.117	-5.551	-0.359	5.179
1078	2022-09-03 11:30:00			-6.025	-5.464	-0.488	5.169
1079	2022-09-03 11:40:00			-5.958	-5.431	-0.625	5.158
1080	2022-09-03 11:50:00			-5.907	-5.444	-0.738	5.16
1081	2022-10-03 12:00:00			-6.058	-5.586	-0.782	5.155
1082	2022-10-03 12:10:00			-6.088	-5.613	-0.794	5.142
1083	2022-10-03 12:20:00			-6.308	-5.815	-0.782	5.127
1084	2022-10-03 12:30:00			-6.371	-5.86	-0.817	5.116
1085	2022-10-03 12:40:00			-6.478	-5.98	-0.89	5.095
1086	2022-10-03 12:50:00			-6.629	-6.135	-0.911	5.065
1087	2022-10-03 01:00:00			-6.796	-6.322	-0.923	5.079
1088	2022-10-03 01:10:00			-7.033	-6.619	-0.948	5.066
1089	2022-10-03 01:20:00			-7.25	-6.878	-0.971	5.048
1090	2022-10-03 01:30:00			-7.442	-7.113	-1.031	5.05
1091	2022-10-03 01:40:00			-7.659	-7.296	-1.118	5.027
1092	2022-10-03 01:50:00			-7.815	-7.448	-1.216	5.018
1093	2022-10-03 02:00:00			-7.874	-7.434	-1.342	5.002
1094	2022-10-03 02:10:00			-8.1	-7.629	-1.451	4.966
1095	2022-10-03 02:20:00			-8.275	-7.804	-1.561	4.968
1096	2022-10-03 02:30:00			-8.456	-7.989	-1.696	4.95
1097	2022-10-03 02:40:00			-8.395	-7.915	-1.798	4.927
1098	2022-10-03 02:50:00			-8.354	-7.858	-1.866	4.882
1099	2022-10-03 03:00:00			-8.308	-7.819	-1.918	4.909
1100	2022-10-03 03:10:00			-8.344	-7.853	-1.992	4.859
1101	2022-10-03 03:20:00			-8.398	-7.855	-2.129	4.861
1102	2022-10-03 03:30:00			-8.412	-7.888	-2.294	4.838
1103	2022-10-03 03:40:00			-8.483	-7.903	-2.349	4.824
1104	2022-10-03 03:50:00			-8.564	-7.94	-2.39	4.793
1105	2022-10-03 04:00:00			-8.531	-7.917	-2.383	4.795
1106	2022-10-03 04:10:00			-8.503	-7.96	-2.345	4.748
1107	2022-10-03 04:20:00			-8.601	-8.085	-2.314	4.749
1108	2022-10-03 04:30:00			-8.748	-8.23	-2.287	4.743
1109	2022-10-03 04:40:00			-8.668	-8.168	-2.309	4.714
1110	2022-10-03 04:50:00			-8.838	-8.375	-2.356	4.683
1111	2022-10-03 05:00:00			-8.955	-8.501	-2.445	4.668
1112	2022-10-03 05:10:00			-8.949	-8.57	-2.474	4.663
1113	2022-10-03 05:20:00			-9.031	-8.61	-2.487	4.636
1114	2022-10-03 05:30:00			-9.075	-8.606	-2.534	4.621
1115	2022-10-03 05:40:00			-9.103	-8.695	-2.574	4.595
1116	2022-10-03 05:50:00			-9.232	-8.779	-2.684	4.566
1117	2022-10-03 06:00:00			-9.245	-8.777	-2.889	4.558
1118	2022-10-03 06:10:00			-9.192	-8.754	-3.108	4.516
1119	2022-10-03 06:20:00			-9.13	-8.71	-3.227	4.499
1120	2022-10-03 06:30:00			-9.054	-8.731	-3.346	4.473
1121	2022-10-03 06:40:00			-9.04	-8.662	-3.374	4.447
1122	2022-10-03 06:50:00			-9.027	-8.503	-3.377	4.446
1123	2022-10-03 07:00:00			-8.882	-8.269	-3.305	4.428
1124	2022-10-03 07:10:00			-8.699	-8.034	-3.167	4.413
1125	2022-10-03 07:20:00			-8.539	-7.78	-2.981	4.804
1126	2022-10-03 07:30:00			-8.296	-7.428	-2.821	4.817
1127	2022-10-03 07:40:00			-7.925	-7.139	-2.572	4.641
1128	2022-10-03 07:50:00			-7.478	-0.177	-1.949	4.517
1129	2022-10-03 08:00:00			-7.117	13.663	-0.399	4.451
1130	2022-10-03 08:10:00			-6.746	14.503	2.126	4.42
1131	2022-10-03 08:20:00			-6.472	22.962	4.058	4.431
1132	2022-10-03 08:30:00			-6.156	28.113	6.569	4.482
1133	2022-10-03 08:40:00			-5.166	32.277	8.559	4.626
1134	2022-10-03 08:50:00			1.226	36.336	10.316	4.774
1135	2022-10-03 09:00:00			6.854	39.301	11.953	4.735
1136	2022-10-03 09:10:00			8.947	43.16	14.279	4.697
1137	2022-10-03 09:20:00			10.441	46.266	16.781	4.629
1138	2022-10-03 09:30:00			11.332	48.654	19.013	4.733
1139	2022-10-03 09:40:00			12.175	50.554	21.018	4.728
1140	2022-10-03 09:50:00			12.767	52.692	22.805	4.73
1141	2022-10-03 10:00:00			13.308	53.54	24.297	4.832
1142	2022-10-03 10:10:00			13.751	55.916	25.431	5.01
1143	2022-10-03 10:20:00			14.52	57.109	26.533	5.037
1144	2022-10-03 10:30:00			15.051	57.733	27.418	4.968
1145	2022-10-03 10:40:00			15.594	58.595	28	4.853
1146	2022-10-03 10:50:00			15.342	59.091	27.932	4.62
1147	2022-10-03 11:00:00			15.93	59.708	28.472	4.553
1148	2022-10-03 11:10:00			15.883	58.991	30.095	4.582
1149	2022-10-03 11:20:00			15.846	58.649	31.512	4.568
1150	2022-10-03 11:30:00			16.044	58.343	32.412	4.623
1151	2022-10-03 11:40:00			15.864	57.124	33.282	4.634
1152	2022-10-03 11:50:00			15.543	56.345	33.336	4.598
1153	2022-10-03 12:00:00			15.545	54.838	33.695	4.589
1154	2022-10-03 12:10:00			15.454	54.237	33.566	4.594
1155	2022-10-03 12:20:00			14.536	51.205	33.144	4.61
1156	2022-10-03 12:30:00			14.34	49.813	32.201	4.574
1157	2022-10-03 12:40:00			14.194	48.698	31.028	4.577
1158	2022-10-03 12:50:00			14.223	48.201	30.441	4.62
1159	2022-10-03 01:00:00			12.039	41.404	29.765	4.795
1160	2022-10-03 01:10:00			12.642	40.784	28.343	4.877
1161	2022-10-03 01:20:00			9.995	38.221	27.279	4.709
1162	2022-10-03 01:30:00			8.038	35.689	26.004	4.675
1163	2022-10-03 01:40:00			9.148	35.689	24.492	4.845
1164	2022-10-03 01:50:00			10.387	34.433	23.534	5.008
1165	2022-10-03 02:00:00			9.41	34.033	22.878	4.866
1166	2022-10-03 02:10:00			9.009	29.288	21.984	4.743
1167	2022-10-03 02:20:00			9.009	26.769	20.823	4.876
1168	2022-10-03 02:30:00			9.361	26.494	19.612	4.935
1169	2022-10-03 02:40:00			8.804	24.303	18.756	4.799
1170	2022-10-03 02:50:00			8.478	23.1	18.017	4.842
1171	2022-10-03 03:00:00			7.585	20.755	17.184	4.897
1172	2022-10-03 03:10:00			6.045	16.952	16.099	4.995
1173	2022-10-03 03:20:00			5.597	14.876	14.888	5.214
1174	2022-10-03 03:30:00			4.803	12.601	13.789	5.451
1175	2022-10-03 03:40:00			4.208	10.828	12.723	5.322
1176	2022-10-03 03:50:00			3.612	9.424	11.737	5.185
1177	2022-10-03 04:00:00			2.7	7.956	10.82	5.153
1178	2022-10-03 04:10:00			2.015	6.81	9.941	5.074
1179	2022-10-03 04:20:00			1.666	6.388	9.142	5.055
1180	2022-10-03 04:30:00			1.32	5.879	8.492	5.077
1181	2022-10-03 04:40:00			1.163	5.419	7.956	5.097
1182	2022-10-03 04:50:00			0.917	4.916	7.498	5.089
1183	2022-10-03 05:00:00			0.751	4.469	7.066	5.115
1184	2022-10-03 05:10:00			0.508	3.66	6.694	5.082
1185	2022-10-03 05:20:00			0.171	2.996	6.323	5.06
1186	2022-10-03 05:30:00			-0.158	2.24	5.893	5.026
1187	2022-10-03 05:40:00			-0.543	1.559	5.518	5.013
1188	2022-10-03 05:50:00			-0.888	0.982	5.184	4.99
1189	2022-10-03 06:00:00			-1.337	0.382	4.829	4.976
1190	2022-10-03 06:10:00			-1.929	-0.156	4.467	4.971
1191	2022-10-03 06:20:00			-2.39	-0.69	4.064	4.948
1192	2022-10-03 06:30:00			-2.826	-1.239	3.658	4.93
1193	2022-10-03 06:40:00			-3.104	-1.631	3.286	4.911
1194	2022-10-03 06:50:00			-3.372	-1.969	2.966	4.903
1195	2022-10-03 07:00:00			-3.578	-2.236	2.665	4.9
1196	2022-10-03 07:10:00			-3.667	-2.427	2.324	4.866
1197	2022-10-03 07:20:00			-3.972	-2.748	2.129	4.88
1198	2022-10-03 07:30:00			-4.248	-3.003	1.981	4.867
1199	2022-10-03 07:40:00			-4.487	-3.362	1.848	4.88
1200	2022-10-03 07:50:00			-4.688	-3.477	1.678	4.872
1201	2022-10-03 08:00:00			-4.913	-3.732	1.534	4.872
1202	2022-10-03 08:10:00			-5.084	-3.934	1.389	4.854
1203	2022-10-03 08:20:00			-5.334	-4.228	1.253	4.846
1204	2022-10-03 08:30:00			-5.436	-4.261	1.096	4.837
1205	2022-10-03 08:40:00			-5.574	-4.479	0.975	4.853
1206	2022-10-03 08:50:00			-5.759	-4.758	0.883	4.85
1207	2022-10-03 09:00:00			-5.939	-4.959	0.757	4.845
1208	2022-10-03 09:10:00			-6.097	-5.076	0.61	4.848
1209	2022-10-03 09:20:00			-6.263	-5.214	0.492	4.833
1210	2022-10-03 09:30:00			-6.344	-5.396	0.373	4.829
1211	2022-10-03 09:40:00			-6.468	-5.448	0.242	4.825
1212	2022-10-03 09:50:00			-6.318	-5.349	0.072	4.83
1213	2022-10-03 10:00:00			-6.316	-5.334	-0.052	4.821
1214	2022-10-03 10:10:00			-6.486	-5.59	-0.142	4.809
1215	2022-10-03 10:20:00			-6.834	-5.956	-0.215	4.819
1216	2022-10-03 10:30:00			-6.982	-6.196	-0.325	4.812
1217	2022-10-03 10:40:00			-6.978	-6.223	-0.502	4.791
1218	2022-10-03 10:50:00			-6.954	-6.219	-0.648	4.788
1219	2022-10-03 11:00:00			-6.946	-6.259	-0.731	4.782
1220	2022-10-03 11:10:00			-6.956	-6.233	-0.757	4.772
1221	2022-10-03 11:20:00			-7.008	-6.275	-0.768	4.777
1222	2022-10-03 11:30:00			-6.992	-6.284	-0.756	4.753
1223	2022-10-03 11:40:00			-6.806	-6.211	-0.768	4.738
1224	2022-10-03 11:50:00			-6.611	-6.035	-0.759	4.743
1225	2022-11-03 12:00:00			-6.518	-5.919	-0.734	4.743
1226	2022-11-03 12:10:00			-6.707	-6.033	-0.712	4.731
1227	2022-11-03 12:20:00			-6.898	-6.192	-0.78	4.715
1228	2022-11-03 12:30:00			-6.964	-6.261	-0.854	4.709
1229	2022-11-03 12:40:00			-7.022	-6.332	-0.916	4.717
1230	2022-11-03 12:50:00			-7.081	-6.407	-1.008	4.691
1231	2022-11-03 01:00:00			-7.123	-6.421	-1.139	4.676
1232	2022-11-03 01:10:00			-7.119	-6.326	-1.281	4.644
1233	2022-11-03 01:20:00			-7.139	-6.284	-1.299	4.652
1234	2022-11-03 01:30:00			-7.226	-6.373	-1.278	4.665
1235	2022-11-03 01:40:00			-7.42	-6.555	-1.288	4.626
1236	2022-11-03 01:50:00			-7.552	-6.705	-1.31	4.633
1237	2022-11-03 02:00:00			-7.774	-7.151	-1.347	4.618
1238	2022-11-03 02:10:00			-7.987	-7.266	-1.445	4.598
1239	2022-11-03 02:20:00			-8.005	-7.151	-1.567	4.584
1240	2022-11-03 02:30:00			-8.073	-7.212	-1.649	4.569
1241	2022-11-03 02:40:00			-8.077	-7.234	-1.723	4.563
1242	2022-11-03 02:50:00			-7.968	-7.135	-1.782	4.556
1243	2022-11-03 03:00:00			-8.106	-7.329	-1.841	4.542
1244	2022-11-03 03:10:00			-8.501	-7.766	-1.904	4.511
1245	2022-11-03 03:20:00			-8.651	-7.972	-2.052	4.49
1246	2022-11-03 03:30:00			-8.327	-7.664	-2.274	4.472
1247	2022-11-03 03:40:00			-8.248	-7.489	-2.394	4.465
1248	2022-11-03 03:50:00			-8.11	-7.367	-2.454	4.436
1249	2022-11-03 04:00:00			-8.139	-7.444	-2.494	4.407
1250	2022-11-03 04:10:00			-8.393	-7.692	-2.434	4.397
1251	2022-11-03 04:20:00			-8.689	-8.046	-2.403	4.389
1252	2022-11-03 04:30:00			-8.934	-8.327	-2.418	4.379
1253	2022-11-03 04:40:00			-9.025	-8.549	-2.498	4.347
1254	2022-11-03 04:50:00			-9.092	-8.566	-2.605	4.347
1255	2022-11-03 05:00:00			-9.198	-8.685	-2.68	4.32
1256	2022-11-03 05:10:00			-9.151	-8.535	-2.744	4.319
1257	2022-11-03 05:20:00			-8.867	-8.306	-2.808	4.291
1258	2022-11-03 05:30:00			-8.882	-8.267	-2.83	4.276
1259	2022-11-03 05:40:00			-8.865	-8.219	-2.819	4.25
1260	2022-11-03 05:50:00			-9.071	-8.497	-2.764	4.231
1261	2022-11-03 06:00:00			-9.202	-8.637	-2.777	4.213
1262	2022-11-03 06:10:00			-9.061	-8.466	-2.914	4.185
1263	2022-11-03 06:20:00			-9.016	-8.449	-2.958	4.167
1264	2022-11-03 06:30:00			-9.209	-8.633	-2.936	4.143
1265	2022-11-03 06:40:00			-9.351	-8.785	-2.936	4.121
1266	2022-11-03 06:50:00			-9.211	-8.666	-2.975	4.108
1267	2022-11-03 07:00:00			-9.126	-8.402	-2.992	4.084
1268	2022-11-03 07:10:00			-8.722	-7.661	-2.936	4.069
1269	2022-11-03 07:20:00			-8.24	-6.711	-2.742	4.063
1270	2022-11-03 07:30:00			-7.444	-5.714	-2.432	4.108
1271	2022-11-03 07:40:00			-6.431	-4.047	-1.956	4.11
1272	2022-11-03 07:50:00			-5.436	0.486	-1.278	4.113
1273	2022-11-03 08:00:00			-4.543	4.488	-0.231	4.285
1274	2022-11-03 08:10:00			-3.891	7.272	0.881	4.413
1275	2022-11-03 08:20:00			-3.387	13.831	2.114	4.473
1276	2022-11-03 08:30:00			-2.819	22.046	3.683	4.319
1277	2022-11-03 08:40:00			-0.553	27.687	5.823	4.255
1278	2022-11-03 08:50:00			3.866	30.675	7.993	4.231
1279	2022-11-03 09:00:00			4.433	27.005	9.575	4.232
1280	2022-11-03 09:10:00			7.549	32.969	10.773	4.221
1281	2022-11-03 09:20:00			9.327	39.056	12.677	4.293
1282	2022-11-03 09:30:00			11.006	43.549	15.079	4.327
1283	2022-11-03 09:40:00			12.048	46.372	17.521	4.35
1284	2022-11-03 09:50:00			12.995	48.88	19.509	4.368
1285	2022-11-03 10:00:00			13.482	49.824	21.091	4.4
1286	2022-11-03 10:10:00			14.219	51.227	22.058	4.397
1287	2022-11-03 10:20:00			14.182	50.813	22.827	4.433
1288	2022-11-03 10:30:00			14.318	49.959	23.558	4.374
1289	2022-11-03 10:40:00			14.9	50.815	24.109	4.361
1290	2022-11-03 10:50:00			14.83	50.273	24.73	4.441
1291	2022-11-03 11:00:00			14.61	48.45	25.068	4.519
1292	2022-11-03 11:10:00			15.084	49.871	25.331	4.6
1293	2022-11-03 11:20:00			15.76	50.305	26.059	4.647
1294	2022-11-03 11:30:00			14.741	47.884	26.428	4.629
1295	2022-11-03 11:40:00			14.273	46.527	26.336	4.584
1296	2022-11-03 11:50:00			13.832	44.664	25.817	4.584
1297	2022-11-03 12:00:00			12.408	40.525	25.195	4.563
1298	2022-11-03 12:10:00			13.272	41.032	24.174	4.525
1299	2022-11-03 12:20:00			12.322	38.522	23.72	4.53
1300	2022-11-03 12:30:00			13.079	39.07	22.799	4.511
1301	2022-11-03 12:40:00			13.937	41.783	22.588	4.556
1302	2022-11-03 12:50:00			15.354	44.179	22.971	4.548
1303	2022-11-03 01:00:00			17.446	48.413	23.62	4.561
1304	2022-11-03 01:10:00			17.077	47.615	24.679	4.671
1305	2022-11-03 01:20:00			13.572	40.864	25.525	5.034
1306	2022-11-03 01:30:00			12.384	38.896	24.913	4.884
1307	2022-11-03 01:40:00			13.928	40.343	24.306	5.102
1308	2022-11-03 01:50:00			15.543	41.471	23.823	5.382
1309	2022-11-03 02:00:00			14.105	40.406	23.417	5.184
1310	2022-11-03 02:10:00			14.24	37.352	22.877	5.147
1311	2022-11-03 02:20:00			12.56	32.246	22.099	5.137
1312	2022-11-03 02:30:00			12.766	30.29	20.872	5.123
1313	2022-11-03 02:40:00			12.473	28.582	19.868	5.137
1314	2022-11-03 02:50:00			10.98	26.045	18.931	5.095
1315	2022-11-03 03:00:00			11.142	24.86	17.941	4.937
1316	2022-11-03 03:10:00			9.631	21.145	17.231	5.103
1317	2022-11-03 03:20:00			9.46	19.656	16.178	5.424
1318	2022-11-03 03:30:00			8.971	18.039	15.223	5.44
1319	2022-11-03 03:40:00			8.154	16.172	14.435	5.227
1320	2022-11-03 03:50:00			7.552	14.563	13.598	5.129
1321	2022-11-03 04:00:00			6.737	12.817	12.803	5.068
1322	2022-11-03 04:10:00			6.325	11.705	12.025	4.99
1323	2022-11-03 04:20:00			6.154	11.215	11.356	4.926
1324	2022-11-03 04:30:00			6.046	10.811	10.82	4.906
1325	2022-11-03 04:40:00			5.835	10.332	10.392	4.932
1326	2022-11-03 04:50:00			5.419	9.554	10.003	4.916
1327	2022-11-03 05:00:00			5.061	8.754	9.62	4.934
1328	2022-11-03 05:10:00			4.772	8.157	9.231	4.927
1329	2022-11-03 05:20:00			4.524	7.636	8.857	4.935
1330	2022-11-03 05:30:00			4.182	6.973	8.501	4.943
1331	2022-11-03 05:40:00			3.742	6.191	8.14	4.937
1332	2022-11-03 05:50:00			3.3	5.359	7.768	4.927
1333	2022-11-03 06:00:00			2.693	4.537	7.373	4.914
1334	2022-11-03 06:10:00			2.052	3.719	6.958	4.903
1335	2022-11-03 06:20:00			1.51	2.953	6.539	4.879
1336	2022-11-03 06:30:00			1.132	2.317	6.118	4.874
1337	2022-11-03 06:40:00			0.43	1.929	5.703	4.861
1338	2022-11-03 06:50:00			-0.107	1.512	5.309	4.845
1339	2022-11-03 07:00:00			-0.374	1.177	4.934	4.821
1340	2022-11-03 07:10:00			-0.163	0.984	4.65	4.829
1341	2022-11-03 07:20:00			-0.186	0.74	4.446	4.819
1342	2022-11-03 07:30:00			-0.404	0.446	4.265	4.811
1343	2022-11-03 07:40:00			-0.759	0.15	4.066	4.809
1344	2022-11-03 07:50:00			-1.145	-0.291	3.843	4.804
1345	2022-11-03 08:00:00			-1.637	-0.703	3.586	4.816
1346	2022-11-03 08:10:00			-1.994	-1.082	3.31	4.817
1347	2022-11-03 08:20:00			-2.256	-1.363	3.082	4.816
1348	2022-11-03 08:30:00			-2.3	-1.585	2.883	4.799
1349	2022-11-03 08:40:00			-2.301	-1.708	2.737	4.795
1350	2022-11-03 08:50:00			-2.365	-1.881	2.613	4.793
1351	2022-11-03 09:00:00			-2.414	-1.9	2.515	4.793
1352	2022-11-03 09:10:00			-2.182	-1.791	2.486	4.811
1353	2022-11-03 09:20:00			-2.214	-1.837	2.45	4.796
1354	2022-11-03 09:30:00			-2.245	-1.834	2.408	4.795
1355	2022-11-03 09:40:00			-2.191	-1.769	2.371	4.803
1356	2022-11-03 09:50:00			-2.481	-2.043	2.299	4.808
1357	2022-11-03 10:00:00			-2.591	-2.162	2.185	4.795
1358	2022-11-03 10:10:00			-2.587	-2.251	2.104	4.804
1359	2022-11-03 10:20:00			-2.614	-2.249	2.032	4.801
1360	2022-11-03 10:30:00			-2.612	-2.253	1.963	4.798
1361	2022-11-03 10:40:00			-2.724	-2.332	1.894	4.796
1362	2022-11-03 10:50:00			-2.676	-2.26	1.813	4.798
1363	2022-11-03 11:00:00			-2.454	-2.048	1.75	4.799
1364	2022-11-03 11:10:00			-2.171	-1.762	1.723	4.787
1365	2022-11-03 11:20:00			-2.039	-1.61	1.713	4.788
1366	2022-11-03 11:30:00			-1.927	-1.461	1.701	4.796
1367	2022-11-03 11:40:00			-1.753	-1.308	1.705	4.787
1368	2022-11-03 11:50:00			-1.683	-1.214	1.718	4.783
1369	2022-12-03 12:00:00			-1.633	-1.177	1.737	4.787
1370	2022-12-03 12:10:00			-1.653	-1.203	1.73	4.791
1371	2022-12-03 12:20:00			-1.638	-1.226	1.727	4.778
1372	2022-12-03 12:30:00			-1.755	-1.308	1.722	4.765
1373	2022-12-03 12:40:00			-1.789	-1.337	1.698	4.777
1374	2022-12-03 12:50:00			-2.023	-1.586	1.673	4.77
1375	2022-12-03 01:00:00			-2.372	-1.924	1.605	4.769
1376	2022-12-03 01:10:00			-2.64	-2.101	1.491	4.761
1377	2022-12-03 01:20:00			-2.445	-1.951	1.405	4.751
1378	2022-12-03 01:30:00			-2.309	-1.854	1.359	4.731
1379	2022-12-03 01:40:00			-2.272	-1.687	1.33	4.748
1380	2022-12-03 01:50:00			-2.131	-1.577	1.332	4.735
1381	2022-12-03 02:00:00			-1.972	-1.47	1.35	4.736
1382	2022-12-03 02:10:00			-1.951	-1.451	1.364	4.723
1383	2022-12-03 02:20:00			-1.917	-1.431	1.366	4.725
1384	2022-12-03 02:30:00			-1.818	-1.39	1.359	4.717
1385	2022-12-03 02:40:00			-1.834	-1.485	1.323	4.704
1386	2022-12-03 02:50:00			-1.926	-1.535	1.289	4.691
1387	2022-12-03 03:00:00			-2.18	-1.748	1.257	4.683
1388	2022-12-03 03:10:00			-2.423	-1.98	1.216	4.68
1389	2022-12-03 03:20:00			-2.56	-2.104	1.158	4.668
1390	2022-12-03 03:30:00			-2.589	-2.144	1.122	4.662
1391	2022-12-03 03:40:00			-2.56	-2.119	1.102	4.652
1392	2022-12-03 03:50:00			-2.427	-1.985	1.088	4.654
1393	2022-12-03 04:00:00			-2.251	-1.798	1.098	4.647
1394	2022-12-03 04:10:00			-2.173	-1.735	1.124	4.641
1395	2022-12-03 04:20:00			-1.998	-1.66	1.139	4.628
1396	2022-12-03 04:30:00			-1.773	-1.481	1.173	4.628
1397	2022-12-03 04:40:00			-1.762	-1.39	1.228	4.623
1398	2022-12-03 04:50:00			-1.674	-1.271	1.287	4.618
1399	2022-12-03 05:00:00			-1.558	-1.191	1.338	4.61
1400	2022-12-03 05:10:00			-1.468	-1.109	1.393	4.597
1401	2022-12-03 05:20:00			-1.465	-1.067	1.434	4.592
1402	2022-12-03 05:30:00			-1.404	-1.008	1.478	4.584
1403	2022-12-03 05:40:00			-1.349	-0.978	1.515	4.574
1404	2022-12-03 05:50:00			-1.329	-0.95	1.525	4.571
1405	2022-12-03 06:00:00			-1.292	-0.93	1.537	4.563
1406	2022-12-03 06:10:00			-1.264	-0.877	1.54	4.558
1407	2022-12-03 06:20:00			-1.164	-0.807	1.556	4.55
1408	2022-12-03 06:30:00			-1.102	-0.731	1.607	4.547
1409	2022-12-03 06:40:00			-1.056	-0.667	1.64	4.542
1410	2022-12-03 06:50:00			-1.07	-0.631	1.652	4.537
1411	2022-12-03 07:00:00			-1.118	-0.643	1.651	4.532
1412	2022-12-03 07:10:00			-1.003	-0.459	1.647	4.524
1413	2022-12-03 07:20:00			-0.724	-0.102	1.674	4.525
1414	2022-12-03 07:30:00			-0.275	0.387	1.759	4.509
1415	2022-12-03 07:40:00			0.19	0.984	1.896	4.512
1416	2022-12-03 07:50:00			0.751	1.761	2.074	4.512
1417	2022-12-03 08:00:00			1.306	2.62	2.321	4.501
1418	2022-12-03 08:10:00			1.793	3.536	2.633	4.483
1419	2022-12-03 08:20:00			2.262	4.624	3.014	4.485
1420	2022-12-03 08:30:00			2.863	6.158	3.462	4.485
1421	2022-12-03 08:40:00			4.457	10.221	4.071	4.504
1422	2022-12-03 08:50:00			8.336	20.034	5.208	4.525
1423	2022-12-03 09:00:00			13.472	33.711	7.447	4.573
1424	2022-12-03 09:10:00			11.634	32.216	10.689	4.592
1425	2022-12-03 09:20:00			9.228	27.792	12.554	4.589
1426	2022-12-03 09:30:00			8.781	24.416	13.338	4.582
1427	2022-12-03 09:40:00			8.322	23.16	13.409	4.574
1428	2022-12-03 09:50:00			10.081	27.451	13.303	4.577
1429	2022-12-03 10:00:00			11.816	32.198	13.948	4.605
1430	2022-12-03 10:10:00			12.726	36.588	15.26	4.634
1431	2022-12-03 10:20:00			14.068	38.041	16.939	4.684
1432	2022-12-03 10:30:00			13.754	36.882	18.192	4.701
1433	2022-12-03 10:40:00			14.72	39.1	18.971	4.712
1434	2022-12-03 10:50:00			18.589	47.028	20.049	4.709
1435	2022-12-03 11:00:00			20.615	54.075	22.155	4.715
1436	2022-12-03 11:10:00			23.063	62.078	25.116	4.757
1437	2022-12-03 11:20:00			24.587	64.334	28.215	4.803
1438	2022-12-03 11:30:00			24.647	64.673	30.533	4.829
1439	2022-12-03 11:40:00			24.495	63.885	31.67	4.88
1440	2022-12-03 11:50:00			25.513	64.709	32.568	4.872
1441	2022-12-03 12:00:00			25.006	64.045	33.618	4.874
1442	2022-12-03 12:10:00			24.561	63.245	34.283	4.887
1443	2022-12-03 12:20:00			24.548	61.892	34.298	4.929
1444	2022-12-03 12:30:00			24.714	61.48	34.3	4.934
1445	2022-12-03 12:40:00			24.005	60.468	34.605	4.971
1446	2022-12-03 12:50:00			22.627	56.577	34.158	5.027
1447	2022-12-03 01:00:00			23.108	56.016	32.929	5.032
1448	2022-12-03 01:10:00			23.322	55.007	32.177	5.068
1449	2022-12-03 01:20:00			20.81	53.265	30.992	5.137
1450	2022-12-03 01:30:00			18.696	49.534	30.026	5.179
1451	2022-12-03 01:40:00			18.745	46.674	28.852	5.231
1452	2022-12-03 01:50:00			19.744	45.654	27.799	5.292
1453	2022-12-03 02:00:00			17.684	42.94	26.772	5.306
1454	2022-12-03 02:10:00			17.659	39.644	25.733	5.314
1455	2022-12-03 02:20:00			18.649	39.014	24.866	5.372
1456	2022-12-03 02:30:00			16.762	35.495	23.895	5.383
1457	2022-12-03 02:40:00			16.668	33.668	22.931	5.409
1458	2022-12-03 02:50:00			16.579	31.973	22.018	5.444
1459	2022-12-03 03:00:00			15.326	28.723	21.041	5.467
1460	2022-12-03 03:10:00			14.348	25.936	19.997	5.472
1461	2022-12-03 03:20:00			13.368	23.115	18.967	5.507
1462	2022-12-03 03:30:00			12.897	20.686	17.917	5.534
1463	2022-12-03 03:40:00			12.059	18.634	16.906	5.565
1464	2022-12-03 03:50:00			11.431	16.975	15.939	5.6
1465	2022-12-03 04:00:00			10.518	15.473	15.052	5.627
1466	2022-12-03 04:10:00			9.618	14.31	14.201	5.65
1467	2022-12-03 04:20:00			9.154	13.638	13.464	5.661
1468	2022-12-03 04:30:00			8.686	12.941	12.855	5.699
1469	2022-12-03 04:40:00			8.174	12.219	12.316	5.715
1470	2022-12-03 04:50:00			7.763	11.479	11.828	5.752
1471	2022-12-03 05:00:00			7.324	10.828	11.37	5.763
1472	2022-12-03 05:10:00			6.992	10.211	10.937	5.802
1473	2022-12-03 05:20:00			6.663	9.544	10.533	5.813
1474	2022-12-03 05:30:00			6.17	8.773	10.141	5.851
1475	2022-12-03 05:40:00			5.703	8.048	9.738	5.845
1476	2022-12-03 05:50:00			5.224	7.292	9.332	5.853
1477	2022-12-03 06:00:00			4.547	6.506	8.92	5.85
1478	2022-12-03 06:10:00			4.149	5.8	8.511	5.843
1479	2022-12-03 06:20:00			3.577	5.008	8.088	5.821
1480	2022-12-03 06:30:00			2.865	4.229	7.644	5.816
1481	2022-12-03 06:40:00			2.146	3.584	7.193	5.795
1482	2022-12-03 06:50:00			1.551	3.036	6.753	5.781
1483	2022-12-03 07:00:00			1.03	2.463	6.36	5.771
1484	2022-12-03 07:10:00			0.642	2.061	6	5.751
1485	2022-12-03 07:20:00			0.321	1.686	5.655	5.736
1486	2022-12-03 07:30:00			-0.107	1.2	5.34	5.736
1487	2022-12-03 07:40:00			-0.466	0.848	5.05	5.728
1488	2022-12-03 07:50:00			-0.757	0.479	4.764	5.731
1489	2022-12-03 08:00:00			-1.107	0.12	4.524	5.73
1490	2022-12-03 08:10:00			-1.451	-0.254	4.285	5.739
1491	2022-12-03 08:20:00			-1.728	-0.671	4.058	5.739
1492	2022-12-03 08:30:00			-1.976	-0.918	3.815	5.733
1493	2022-12-03 08:40:00			-2.225	-1.164	3.574	5.739
1494	2022-12-03 08:50:00			-2.407	-1.361	3.371	5.747
1495	2022-12-03 09:00:00			-2.53	-1.522	3.176	5.741
1496	2022-12-03 09:10:00			-2.664	-1.735	3.002	5.747
1497	2022-12-03 09:20:00			-2.861	-1.953	2.836	5.747
1498	2022-12-03 09:30:00			-2.973	-2.12	2.678	5.743
1499	2022-12-03 09:40:00			-3.128	-2.236	2.55	5.744
1500	2022-12-03 09:50:00			-3.263	-2.363	2.446	5.746
1501	2022-12-03 10:00:00			-3.39	-2.516	2.331	5.749
1502	2022-12-03 10:10:00			-3.409	-2.543	2.232	5.736
1503	2022-12-03 10:20:00			-3.528	-2.642	2.146	5.752
1504	2022-12-03 10:30:00			-3.606	-2.836	2.05	5.749
1505	2022-12-03 10:40:00			-3.758	-3.085	1.916	5.751
1506	2022-12-03 10:50:00			-3.916	-3.15	1.804	5.752
1507	2022-12-03 11:00:00			-3.947	-3.246	1.711	5.746
1508	2022-12-03 11:10:00			-3.996	-3.318	1.642	5.751
1509	2022-12-03 11:20:00			-4.094	-3.409	1.557	5.746
1510	2022-12-03 11:30:00			-4.214	-3.487	1.469	5.751
1511	2022-12-03 11:40:00			-4.222	-3.568	1.386	5.755
1512	2022-12-03 11:50:00			-4.326	-3.596	1.315	5.744
1513	03-13-22 12:00:00			-4.409	-3.665	1.24	5.739
1514	03-13-22 12:10:00			-4.435	-3.788	1.153	5.738
1515	03-13-22 12:20:00			-4.471	-3.914	1.078	5.735
1516	03-13-22 12:30:00			-4.585	-4.047	0.987	5.731
1517	03-13-22 12:40:00			-4.579	-4.113	0.92	5.719
1518	03-13-22 12:50:00			-4.673	-4.139	0.855	5.706
1519	03-13-22 01:00:00			-4.751	-4.182	0.795	5.712
1520	03-13-22 01:10:00			-4.819	-4.265	0.761	5.696
1521	03-13-22 01:20:00			-4.816	-4.352	0.704	5.691
1522	03-13-22 01:30:00			-4.982	-4.502	0.622	5.701
1523	03-13-22 01:40:00			-4.982	-4.551	0.561	5.693
1524	03-13-22 01:50:00			-5.013	-4.519	0.52	5.682
1525	03-13-22 02:00:00			-4.972	-4.479	0.475	5.677
1526	03-13-22 02:10:00			-5.045	-4.629	0.448	5.664
1527	03-13-22 02:20:00			-5.193	-4.737	0.378	5.651
1528	03-13-22 02:30:00			-5.259	-4.818	0.264	5.645
1529	03-13-22 02:40:00			-5.338	-4.894	0.16	5.632
1530	03-13-22 02:50:00			-5.261	-4.739	0.114	5.613
1531	03-13-22 03:00:00			-5.295	-4.904	0.119	5.606
1532	03-13-22 03:10:00			-5.351	-4.98	0.101	5.59
1533	03-13-22 03:20:00			-5.409	-5.018	0.065	5.578
1534	03-13-22 03:30:00			-5.524	-5.072	0.025	5.566
1535	03-13-22 03:40:00			-5.533	-5.093	-0.02	5.555
1536	03-13-22 03:50:00			-5.588	-5.17	-0.074	5.542
1537	03-13-22 04:00:00			-5.652	-5.288	-0.142	5.531
1538	03-13-22 04:10:00			-5.724	-5.394	-0.217	5.517
1539	03-13-22 04:20:00			-5.761	-5.448	-0.294	5.494
1540	03-13-22 04:30:00			-5.868	-5.528	-0.36	5.485
1541	03-13-22 04:40:00			-5.888	-5.524	-0.409	5.468
1542	03-13-22 04:50:00			-5.915	-5.574	-0.423	5.451
1543	03-13-22 05:00:00			-5.907	-5.658	-0.443	5.425
1544	03-13-22 05:10:00			-6.003	-5.812	-0.516	5.409
1545	03-13-22 05:20:00			-6.066	-5.905	-0.585	5.391
1546	03-13-22 05:30:00			-6.178	-6.001	-0.66	5.371
1547	03-13-22 05:40:00			-6.316	-6.07	-0.748	5.353
1548	03-13-22 05:50:00			-6.375	-6.137	-0.815	5.338
1549	03-13-22 06:00:00			-6.391	-6.204	-0.867	5.325
1550	03-13-22 06:10:00			-6.411	-6.208	-0.909	5.303
1551	03-13-22 06:20:00			-6.397	-6.107	-0.923	5.284
1552	03-13-22 06:30:00			-6.51	-6.125	-0.944	5.25
1553	03-13-22 06:40:00			-6.387	-5.948	-0.928	5.248
1554	03-13-22 06:50:00			-6.302	-5.817	-0.897	5.229
1555	03-13-22 07:00:00			-6.174	-5.485	-0.884	5.213
1556	03-13-22 07:10:00			-5.935	-5.003	-0.824	5.192
1557	03-13-22 07:20:00			-5.675	-4.576	-0.747	5.169
1558	03-13-22 07:30:00			-5.162	-3.983	-0.617	5.148
1559	03-13-22 07:40:00			-4.798	2.208	-0.282	5.145
1560	03-13-22 07:50:00			-4.239	11.989	0.91	5.169
1561	03-13-22 08:00:00			-3.811	18.968	2.858	5.185
1562	03-13-22 08:10:00			-3.374	25.228	4.993	5.21
1563	03-13-22 08:20:00			-2.815	30.851	7.215	5.232
1564	03-13-22 08:30:00			-0.201	34.881	9.546	5.243
1565	03-13-22 08:40:00			4.9	38.807	12.037	5.268
1566	03-13-22 08:50:00			10.49	42.318	14.635	5.279
1567	03-13-22 09:00:00			14.137	46.049	17.318	5.288
1568	03-13-22 09:10:00			16.052	49.153	20.001	5.297
1569	03-13-22 09:20:00			17.622	52.102	22.369	5.317
1570	03-13-22 09:30:00			18.732	54.414	24.596	5.337
1571	03-13-22 09:40:00			19.891	56.328	26.75	5.361
1572	03-13-22 09:50:00			20.799	58.955	28.833	5.38
1573	03-13-22 10:00:00			21.543	60.522	30.763	5.409
1574	03-13-22 10:10:00			22.314	62.118	32.298	5.42
1575	03-13-22 10:20:00			22.601	63.077	33.659	5.443
1576	03-13-22 10:30:00			23.4	63.772	34.764	5.449
1577	03-13-22 10:40:00			23.993	64.876	35.554	5.467
1578	03-13-22 10:50:00			23.66	65.107	36.16	5.472
1579	03-13-22 11:00:00			24.496	65.315	36.735	5.46
1580	03-13-22 11:10:00			24.225	64.87	37.122	5.462
1581	03-13-22 11:20:00			24.83	64.833	37.439	5.456
1582	03-13-22 11:30:00			25.131	64.625	37.556	5.467
1583	03-13-22 11:40:00			25.474	64.119	37.607	5.448
1584	03-13-22 11:50:00			25.098	63.749	37.508	5.448
1585	03-13-22 12:00:00			24.925	63.257	37.388	5.477
1586	03-13-22 12:10:00			24.872	62.544	37.324	5.489
1587	03-13-22 12:20:00			25.046	61.709	37.045	5.493
1588	03-13-22 12:30:00			25.327	60.982	36.283	5.507
1589	03-13-22 12:40:00			25.166	59.756	35.765	5.504
1590	03-13-22 12:50:00			24.715	58.706	35.23	5.51
1591	03-13-22 01:00:00			24.392	56.881	34.02	5.529
1592	03-13-22 01:10:00			24.018	55.228	33.399	5.578
1593	03-13-22 01:20:00			22.049	53.148	32.922	5.614
1594	03-13-22 01:30:00			20.513	50.68	32.449	5.663
1595	03-13-22 01:40:00			20.804	49.054	31.281	5.714
1596	03-13-22 01:50:00			21.47	46.949	30.539	5.771
1597	03-13-22 02:00:00			20.04	45.11	29.447	5.773
1598	03-13-22 02:10:00			20.582	42.817	28.397	5.781
1599	03-13-22 02:20:00			19.591	40.419	27.305	5.77
1600	03-13-22 02:30:00			19.505	37.888	26.08	5.794
1601	03-13-22 02:40:00			19.025	36.079	24.874	5.811
1602	03-13-22 02:50:00			18.001	33.633	24.021	5.867
1603	03-13-22 03:00:00			17.177	30.87	23.043	5.891
1604	03-13-22 03:10:00			16.29	28.153	21.939	5.912
1605	03-13-22 03:20:00			15.051	25.274	20.683	5.939
1606	03-13-22 03:30:00			14.268	22.6	19.54	5.981
1607	03-13-22 03:40:00			13.365	19.6	18.375	6.013
1608	03-13-22 03:50:00			12.227	17.553	17.312	6.041
1609	03-13-22 04:00:00			11.283	16.239	16.336	6.057
1610	03-13-22 04:10:00			10.542	15.051	15.426	6.075
1611	03-13-22 04:20:00			9.818	14.243	14.626	6.091
1612	03-13-22 04:30:00			9.208	13.494	13.978	6.124
1613	03-13-22 04:40:00			8.764	12.886	13.389	6.158
1614	03-13-22 04:50:00			8.216	12.118	12.865	6.164
1615	03-13-22 05:00:00			7.939	11.326	12.367	6.186
1616	03-13-22 05:10:00			7.898	11.035	11.897	6.205
1617	03-13-22 05:20:00			7.745	10.525	11.511	6.217
1618	03-13-22 05:30:00			7.498	10.322	11.149	6.237
1619	03-13-22 05:40:00			7.171	9.62	10.831	6.26
1620	03-13-22 05:50:00			6.582	8.909	10.508	6.269
1621	03-13-22 06:00:00			6.14	8.461	10.164	6.26
1622	03-13-22 06:10:00			5.659	7.888	9.811	6.25
1623	03-13-22 06:20:00			5.008	6.913	9.429	6.237
1624	03-13-22 06:30:00			4.229	5.973	8.998	6.218
1625	03-13-22 06:40:00			3.32	5.19	8.521	6.21
1626	03-13-22 06:50:00			2.453	4.452	8.054	6.204
1627	03-13-22 07:00:00			1.853	3.776	7.605	6.212
1628	03-13-22 07:10:00			1.287	3.004	7.184	6.21
1629	03-13-22 07:20:00			0.907	2.506	6.773	6.202
1630	03-13-22 07:30:00			0.52	2.007	6.382	6.204
1631	03-13-22 07:40:00			0.159	1.605	6.013	6.201
1632	03-13-22 07:50:00			-0.133	1.12	5.674	6.197
1633	03-13-22 08:00:00			-0.592	0.739	5.361	6.199
1634	03-13-22 08:10:00			-1.02	0.318	5.071	6.196
1635	03-13-22 08:20:00			-1.372	-0.057	4.785	6.202
1636	03-13-22 08:30:00			-1.585	-0.422	4.508	6.199
1637	03-13-22 08:40:00			-1.882	-0.675	4.26	6.191
1638	03-13-22 08:50:00			-2.063	-1.003	4.023	6.19
1639	03-13-22 09:00:00			-2.325	-1.253	3.809	6.188
1640	03-13-22 09:10:00			-2.565	-1.508	3.604	6.185
1641	03-13-22 09:20:00			-2.709	-1.848	3.389	6.178
1642	03-13-22 09:30:00			-2.836	-2.034	3.181	6.177
1643	03-13-22 09:40:00			-3.023	-2.155	3.011	6.174
1644	03-13-22 09:50:00			-3.218	-2.376	2.858	6.172
1645	03-13-22 10:00:00			-3.379	-2.552	2.717	6.174
1646	03-13-22 10:10:00			-3.561	-2.642	2.588	6.174
1647	03-13-22 10:20:00			-3.615	-2.722	2.446	6.172
1648	03-13-22 10:30:00			-3.714	-2.832	2.307	6.172
1649	03-13-22 10:40:00			-3.829	-2.979	2.22	6.17
1650	03-13-22 10:50:00			-3.942	-3.157	2.101	6.17
1651	03-13-22 11:00:00			-4.115	-3.355	1.963	6.162
1652	03-13-22 11:10:00			-4.118	-3.346	1.879	6.162
1653	03-13-22 11:20:00			-4.309	-3.468	1.767	6.158
1654	03-13-22 11:30:00			-4.258	-3.431	1.681	6.156
1655	03-13-22 11:40:00			-4.449	-3.617	1.605	6.145
1656	03-13-22 11:50:00			-4.543	-3.848	1.527	6.151
1657	03-14-22 12:00:00			-4.768	-4.094	1.44	6.143
1658	03-14-22 12:10:00			-5.013	-4.316	1.318	6.137
1659	03-14-22 12:20:00			-5.134	-4.382	1.216	6.14
1660	03-14-22 12:30:00			-5.08	-4.343	1.139	6.142
1661	03-14-22 12:40:00			-5.118	-4.428	1.088	6.129
1662	03-14-22 12:50:00			-5.164	-4.433	1.061	6.124
1663	03-14-22 01:00:00			-5.159	-4.528	1.033	6.124
1664	03-14-22 01:10:00			-5.328	-4.697	0.97	6.123
1665	03-14-22 01:20:00			-5.514	-4.768	0.881	6.104
1666	03-14-22 01:30:00			-5.595	-4.992	0.757	6.105
1667	03-14-22 01:40:00			-5.658	-5.162	0.618	6.092
1668	03-14-22 01:50:00			-5.732	-5.27	0.496	6.086
1669	03-14-22 02:00:00			-5.79	-5.346	0.41	6.073
1670	03-14-22 02:10:00			-5.911	-5.355	0.346	6.064
1671	03-14-22 02:20:00			-5.984	-5.436	0.285	6.06
1672	03-14-22 02:30:00			-6.015	-5.541	0.225	6.048
1673	03-14-22 02:40:00			-6.101	-5.673	0.124	6.033
1674	03-14-22 02:50:00			-6.139	-5.745	0.06	6.014
1675	03-14-22 03:00:00			-6.247	-5.704	0.008	6.003
1676	03-14-22 03:10:00			-6.275	-5.868	-0.06	5.989
1677	03-14-22 03:20:00			-6.448	-6.133	-0.193	5.973
1678	03-14-22 03:30:00			-6.403	-5.899	-0.28	5.955
1679	03-14-22 03:40:00			-6.427	-5.993	-0.271	5.944
1680	03-14-22 03:50:00			-6.522	-6.137	-0.291	5.93
1681	03-14-22 04:00:00			-6.536	-6.18	-0.346	5.917
1682	03-14-22 04:10:00			-6.655	-6.245	-0.404	5.901
1683	03-14-22 04:20:00			-6.689	-6.215	-0.46	5.872
1684	03-14-22 04:30:00			-6.719	-6.294	-0.515	5.863
1685	03-14-22 04:40:00			-6.746	-6.221	-0.537	5.843
1686	03-14-22 04:50:00			-6.81	-6.413	-0.574	5.811
1687	03-14-22 05:00:00			-6.88	-6.522	-0.653	5.791
1688	03-14-22 05:10:00			-6.942	-6.561	-0.706	5.77
1689	03-14-22 05:20:00			-6.974	-6.421	-0.745	5.731
1690	03-14-22 05:30:00			-7	-6.516	-0.756	5.728
1691	03-14-22 05:40:00			-6.974	-6.621	-0.796	5.69
1692	03-14-22 05:50:00			-7.077	-6.746	-0.87	5.68
1693	03-14-22 06:00:00			-7.077	-6.717	-0.916	5.658
1694	03-14-22 06:10:00			-7.143	-6.756	-0.93	5.632
1695	03-14-22 06:20:00			-7.139	-6.768	-0.962	5.619
1696	03-14-22 06:30:00			-7.191	-6.633	-0.996	5.608
1697	03-14-22 06:40:00			-7.121	-6.482	-0.997	5.573
1698	03-14-22 06:50:00			-7.043	-6.284	-0.976	5.542
1699	03-14-22 07:00:00			-6.8	-5.784	-0.927	5.533
1700	03-14-22 07:10:00			-6.452	-5.357	-0.858	5.497
1701	03-14-22 07:20:00			-5.991	-5.136	-0.75	5.501
1702	03-14-22 07:30:00			-5.64	-4.519	-0.516	5.643
1703	03-14-22 07:40:00			-5.274	6.084	0.018	5.88
1704	03-14-22 07:50:00			-4.619	14.848	1.596	5.989
1705	03-14-22 08:00:00			-4.007	22.114	3.863	6.916
1706	03-14-22 08:10:00			-3.624	15.56	5.981	6.407
1707	03-14-22 08:20:00			-2.993	23.318	6.941	6.282
1708	03-14-22 08:30:00			1.761	34.342	8.576	6.068
1709	03-14-22 08:40:00			8.07	39.619	11.49	5.909
1710	03-14-22 08:50:00			13.951	44.277	14.391	5.882
1711	03-14-22 09:00:00			16.496	48.338	16.903	5.92
1712	03-14-22 09:10:00			18.43	51.236	19.877	5.962
1713	03-14-22 09:20:00			19.624	53.993	22.952	5.978
1714	03-14-22 09:30:00			20.942	56.572	25.68	6.017
1715	03-14-22 09:40:00			22.072	58.9	28.071	6.019
1716	03-14-22 09:50:00			22.818	60.93	29.999	6.229
1717	03-14-22 10:00:00			22.959	62.59	31.82	6.172
1718	03-14-22 10:10:00			24.397	64.178	33.339	6.166
1719	03-14-22 10:20:00			25.027	65.235	34.585	6.135
1720	03-14-22 10:30:00			26.123	66.189	35.313	6.202
1721	03-14-22 10:40:00			26.77	67.083	36.108	6.283
1722	03-14-22 10:50:00			27.373	67.808	37.372	6.35
1723	03-14-22 11:00:00			27.462	68.367	38.735	6.349
1724	03-14-22 11:10:00			27.645	68.341	39.847	6.585
1725	03-14-22 11:20:00			28.046	68.238	40.164	6.533
1726	03-14-22 11:30:00			28.269	67.945	40.469	6.506
1727	03-14-22 11:40:00			28.673	66.951	40.44	6.479
1728	03-14-22 11:50:00			27.866	66.503	40.412	6.468
1729	03-14-22 12:00:00			28.219	65.898	40.143	6.42
1730	03-14-22 12:10:00			28.323	65.11	39.882	6.436
1731	03-14-22 12:20:00			28.051	63.802	39.77	6.641
1732	03-14-22 12:30:00			27.935	62.149	39.451	6.734
1733	03-14-22 12:40:00			27.425	60.76	38.842	6.62
1734	03-14-22 12:50:00			26.43	59.366	38.167	6.718
1735	03-14-22 01:00:00			26.714	57.624	37.425	6.773
1736	03-14-22 01:10:00			26.144	55.896	36.695	6.906
1737	03-14-22 01:20:00			25.119	54.129	35.572	7.193
1738	03-14-22 01:30:00			23.554	51.687	34.54	7.676
1739	03-14-22 01:40:00			23.838	49.818	33.463	7.738
1740	03-14-22 01:50:00			23.492	48.028	32.467	7.687
1741	03-14-22 02:00:00			22.773	46.147	31.484	7.281
1742	03-14-22 02:10:00			23.246	43.894	30.59	7.278
1743	03-14-22 02:20:00			22.42	41.285	29.527	7.42
1744	03-14-22 02:30:00			21.893	39.147	28.503	8.048
1745	03-14-22 02:40:00			20.6	36.741	27.456	8.073
1746	03-14-22 02:50:00			19.823	34.356	26.35	8.098
1747	03-14-22 03:00:00			19.344	32.113	25.233	7.948
1748	03-14-22 03:10:00			18.399	29.565	24.017	8.501
1749	03-14-22 03:20:00			17.77	27.235	22.818	8.692
1750	03-14-22 03:30:00			16.85	24.844	21.652	8.635
1751	03-14-22 03:40:00			16.231	22.504	20.534	8.7
1752	03-14-22 03:50:00			15.016	20.347	19.451	8.177
1753	03-14-22 04:00:00			13.952	18.592	18.418	8.388
1754	03-14-22 04:10:00			13.169	17.745	17.524	8.131
1755	03-14-22 04:20:00			12.42	16.426	16.761	8.708
1756	03-14-22 04:30:00			11.575	15.382	16.022	8.191
1757	03-14-22 04:40:00			11.476	15.443	15.379	7.712
1758	03-14-22 04:50:00			11.314	15.051	14.904	7.516
1759	03-14-22 05:00:00			10.965	14.426	14.502	7.448
1760	03-14-22 05:10:00			10.609	13.913	14.092	7.403
1761	03-14-22 05:20:00			10.193	13.357	13.684	7.443
1762	03-14-22 05:30:00			9.811	12.736	13.3	7.541
1763	03-14-22 05:40:00			9.44	12.115	12.916	7.431
1764	03-14-22 05:50:00			9.121	11.446	12.533	7.368
1765	03-14-22 06:00:00			8.692	10.727	12.131	7.332
1766	03-14-22 06:10:00			7.968	9.743	11.704	7.299
1767	03-14-22 06:20:00			6.962	8.686	11.244	7.258
1768	03-14-22 06:30:00			6.024	7.903	10.744	7.222
1769	03-14-22 06:40:00			5.531	7.193	10.208	7.195
1770	03-14-22 06:50:00			4.775	6.164	9.703	7.176
1771	03-14-22 07:00:00			3.974	5.47	9.205	7.156
1772	03-14-22 07:10:00			3.16	4.808	8.713	7.138
1773	03-14-22 07:20:00			2.836	4.408	8.272	7.124
1774	03-14-22 07:30:00			2.269	3.65	7.863	7.108
1775	03-14-22 07:40:00			1.767	3.228	7.494	7.097
1776	03-14-22 07:50:00			1.374	2.74	7.154	7.088
1777	03-14-22 08:00:00			1.016	2.329	6.83	7.104
1778	03-14-22 08:10:00			0.773	2.008	6.53	7.083
1779	03-14-22 08:20:00			0.492	1.578	6.263	7.072
1780	03-14-22 08:30:00			0.108	1.204	5.949	7.066
1781	03-14-22 08:40:00			-0.16	0.91	5.669	7.063
1782	03-14-22 08:50:00			-0.474	0.573	5.428	7.059
1783	03-14-22 09:00:00			-0.752	0.29	5.235	7.064
1784	03-14-22 09:10:00			-0.837	0.167	5.023	7.058
1785	03-14-22 09:20:00			-1.051	-0.113	4.814	7.059
1786	03-14-22 09:30:00			-1.31	-0.367	4.628	7.048
1787	03-14-22 09:40:00			-1.468	-0.516	4.452	7.042
1788	03-14-22 09:50:00			-1.66	-0.766	4.28	7.036
1789	03-14-22 10:00:00			-1.753	-0.897	4.121	7.033
1790	03-14-22 10:10:00			-1.918	-1.079	3.966	7.036
1791	03-14-22 10:20:00			-2.111	-1.276	3.815	7.036
1792	03-14-22 10:30:00			-2.267	-1.442	3.669	7.034
1793	03-14-22 10:40:00			-2.372	-1.604	3.53	7.028
1794	03-14-22 10:50:00			-2.543	-1.802	3.386	7.02
1795	03-14-22 11:00:00			-2.718	-2.021	3.226	7.01
1796	03-14-22 11:10:00			-2.819	-2.084	3.1	7.01
1797	03-14-22 11:20:00			-2.955	-2.334	2.973	7.006
1798	03-14-22 11:30:00			-3.096	-2.425	2.848	7.003
1799	03-14-22 11:40:00			-3.226	-2.602	2.727	6.996
1800	03-14-22 11:50:00			-3.355	-2.627	2.633	6.985
1801	03-15-22 12:00:00			-3.37	-2.751	2.555	6.979
1802	03-15-22 12:10:00			-3.522	-2.964	2.438	6.969
1803	03-15-22 12:20:00			-3.622	-3.038	2.324	6.958
1804	03-15-22 12:30:00			-3.757	-3.19	2.2	6.952
1805	03-15-22 12:40:00			-3.854	-3.296	2.091	6.95
1806	03-15-22 12:50:00			-3.962	-3.455	2.022	6.935
1807	03-15-22 01:00:00			-4.064	-3.503	1.943	6.928
1808	03-15-22 01:10:00			-4.165	-3.641	1.869	6.927
1809	03-15-22 01:20:00			-4.248	-3.786	1.777	6.913
1810	03-15-22 01:30:00			-4.348	-3.925	1.652	6.914
1811	03-15-22 01:40:00			-4.454	-4.004	1.566	6.894
1812	03-15-22 01:50:00			-4.598	-4.077	1.51	6.887
1813	03-15-22 02:00:00			-4.697	-4.13	1.461	6.878
1814	03-15-22 02:10:00			-4.751	-4.16	1.398	6.881
1815	03-15-22 02:20:00			-4.793	-4.147	1.33	6.868
1816	03-15-22 02:30:00			-4.942	-4.222	1.243	6.856
1817	03-15-22 02:40:00			-4.984	-4.252	1.163	6.853
1818	03-15-22 02:50:00			-5.045	-4.462	1.093	6.845
1819	03-15-22 03:00:00			-5.145	-4.608	1.011	6.826
1820	03-15-22 03:10:00			-5.218	-4.701	0.955	6.797
1821	03-15-22 03:20:00			-5.259	-4.726	0.908	6.797
1822	03-15-22 03:30:00			-5.197	-4.545	0.847	6.758
1823	03-15-22 03:40:00			-5.315	-4.625	0.831	6.726
1824	03-15-22 03:50:00			-5.363	-4.751	0.793	6.698
1825	03-15-22 04:00:00			-5.502	-4.892	0.735	6.677
1826	03-15-22 04:10:00			-5.559	-4.946	0.682	6.652
1827	03-15-22 04:20:00			-5.59	-4.995	0.623	6.653
1828	03-15-22 04:30:00			-5.628	-4.923	0.57	6.636
1829	03-15-22 04:40:00			-5.708	-4.946	0.546	6.622
1830	03-15-22 04:50:00			-5.739	-5.109	0.511	6.607
1831	03-15-22 05:00:00			-5.778	-5.17	0.467	6.59
1832	03-15-22 05:10:00			-5.815	-5.265	0.408	6.582
1833	03-15-22 05:20:00			-5.86	-5.324	0.354	6.574
1834	03-15-22 05:30:00			-5.897	-5.361	0.302	6.563
1835	03-15-22 05:40:00			-5.954	-5.496	0.24	6.557
1836	03-15-22 05:50:00			-5.984	-5.533	0.183	6.539
1837	03-15-22 06:00:00			-6.095	-5.644	0.107	6.517
1838	03-15-22 06:10:00			-6.135	-5.687	0.046	6.496
1839	03-15-22 06:20:00			-6.172	-5.685	-0.005	6.48
1840	03-15-22 06:30:00			-6.145	-5.683	-0.05	6.458
1841	03-15-22 06:40:00			-6.07	-5.473	-0.106	6.426
1842	03-15-22 06:50:00			-5.87	-5.29	-0.126	6.399
1843	03-15-22 07:00:00			-5.51	-4.526	-0.107	6.377
1844	03-15-22 07:10:00			-4.854	-3.729	0.143	6.363
1845	03-15-22 07:20:00			-4.195	-2.64	0.416	6.466
1846	03-15-22 07:30:00			-3.658	-0.566	0.8	6.617
1847	03-15-22 07:40:00			-3.041	9.846	1.735	6.854
1848	03-15-22 07:50:00			-2.34	12.723	3.373	6.905
1849	03-15-22 08:00:00			-1.836	15.039	4.837	6.911
1850	03-15-22 08:10:00			-1.221	16.772	6.135	7.066
1851	03-15-22 08:20:00			-0.257	20.805	7.154	7.086
1852	03-15-22 08:30:00			4.477	30.479	8.899	7.332
1853	03-15-22 08:40:00			9.937	36.184	11.514	7.182
1854	03-15-22 08:50:00			14.794	42.835	14.46	7.193
1855	03-15-22 09:00:00			15.276	43.45	17.018	7.023
1856	03-15-22 09:10:00			17.54	46.728	19.451	7.001
1857	03-15-22 09:20:00			19.955	52.264	21.881	6.894
1858	03-15-22 09:30:00			21.589	55.933	24.501	6.841
1859	03-15-22 09:40:00			22.799	58.48	26.876	6.781
1860	03-15-22 09:50:00			23.315	59.794	29.59	6.781
1861	03-15-22 10:00:00			23.714	60.634	31.349	6.764
1862	03-15-22 10:10:00			25.251	62.464	32.478	6.789
1863	03-15-22 10:20:00			25.321	63.69	33.515	6.81
1864	03-15-22 10:30:00			26.153	64.199	34.712	6.81
1865	03-15-22 10:40:00			26.33	65.777	35.637	6.761
1866	03-15-22 10:50:00			27.311	66.242	36.681	6.816
1867	03-15-22 11:00:00			27.37	66.245	37.413	6.952
1868	03-15-22 11:10:00			27.684	66.343	38.041	7.294
1869	03-15-22 11:20:00			27.733	65.697	38.444	7.528
1870	03-15-22 11:30:00			27.674	65.45	39.133	7.266
1871	03-15-22 11:40:00			27.582	64.625	40.264	7.067
1872	03-15-22 11:50:00			27.358	63.772	40.848	6.998
1873	03-15-22 12:00:00			27.711	63.048	40.924	6.95
1874	03-15-22 12:10:00			27.101	62.123	40.772	6.939
1875	03-15-22 12:20:00			27.186	61.117	40.136	6.905
1876	03-15-22 12:30:00			26.867	59.89	40.195	6.922
1877	03-15-22 12:40:00			26.285	58.522	39.591	6.932
1878	03-15-22 12:50:00			26.631	57.679	39.005	7.252
1879	03-15-22 01:00:00			25.984	55.782	38.788	7.647
1880	03-15-22 01:10:00			25.149	54.136	38.372	7.743
1881	03-15-22 01:20:00			24.677	52.594	37.757	7.55
1882	03-15-22 01:30:00			24.024	50.737	36.766	7.436
1883	03-15-22 01:40:00			23.659	48.646	35.477	7.376
1884	03-15-22 01:50:00			23.159	47.196	34.158	7.752
1885	03-15-22 02:00:00			22.339	44.828	32.781	7.566
1886	03-15-22 02:10:00			22.299	42.779	31.764	7.527
1887	03-15-22 02:20:00			21.867	40.815	30.708	7.627
1888	03-15-22 02:30:00			20.64	37.763	29.49	7.94
1889	03-15-22 02:40:00			20.338	35.375	28.008	7.831
1890	03-15-22 02:50:00			18.763	32.065	26.523	7.964
1891	03-15-22 03:00:00			17.94	29.679	24.711	8.416
1892	03-15-22 03:10:00			17.286	27.278	23.109	8.438
1893	03-15-22 03:20:00			16.643	24.51	21.872	8.452
1894	03-15-22 03:30:00			15.573	22.28	21.003	8.318
1895	03-15-22 03:40:00			14.676	20.283	20.074	8.349
1896	03-15-22 03:50:00			14.074	18.778	18.937	8.795
1897	03-15-22 04:00:00			13.169	17.47	17.876	8.911
1898	03-15-22 04:10:00			12.403	16.725	16.994	8.806
1899	03-15-22 04:20:00			11.44	15.745	16.311	8.823
1900	03-15-22 04:30:00			11.085	14.9	15.7	8.861
1901	03-15-22 04:40:00			10.753	14.328	15.099	8.998
1902	03-15-22 04:50:00			10.444	13.876	14.566	8.851
1903	03-15-22 05:00:00			10.271	13.183	14.098	8.489
1904	03-15-22 05:10:00			10.107	12.832	13.643	8.224
1905	03-15-22 05:20:00			9.875	12.24	13.227	8.098
1906	03-15-22 05:30:00			9.746	11.892	12.84	8.057
1907	03-15-22 05:40:00			9.543	11.234	12.453	8.02
1908	03-15-22 05:50:00			9.159	10.684	12.081	7.968
1909	03-15-22 06:00:00			8.754	9.692	11.702	7.931
1910	03-15-22 06:10:00			8.386	9.143	11.289	7.892
1911	03-15-22 06:20:00			7.881	8.244	10.857	7.846
1912	03-15-22 06:30:00			7.278	7.417	10.404	7.804
1913	03-15-22 06:40:00			6.263	6.528	9.947	7.763
1914	03-15-22 06:50:00			5.052	5.728	9.504	7.738
1915	03-15-22 07:00:00			4.47	5.248	9.081	7.713
1916	03-15-22 07:10:00			4.102	4.837	8.668	7.699
1917	03-15-22 07:20:00			3.873	3.948	8.285	7.68
1918	03-15-22 07:30:00			3.483	3.409	7.923	7.66
1919	03-15-22 07:40:00			2.582	2.836	7.571	7.643
1920	03-15-22 07:50:00			2.286	2.456	7.223	7.629
1921	03-15-22 08:00:00			1.776	2.126	6.902	7.616
1922	03-15-22 08:10:00			1.598	2.098	6.671	7.622
1923	03-15-22 08:20:00			1.35	2.378	6.664	7.644
1924	03-15-22 08:30:00			1.634	2.772	6.87	7.647
1925	03-15-22 08:40:00			1.064	2.78	7.078	7.638
1926	03-15-22 08:50:00			1.815	2.777	7.204	7.624
1927	03-15-22 09:00:00			0.668	2.062	7.097	7.61
1928	03-15-22 09:10:00			0.074	1.447	6.755	7.596
1929	03-15-22 09:20:00			-0.259	1.372	6.396	7.58
1930	03-15-22 09:30:00			-0.203	1.396	6.25	7.577
1931	03-15-22 09:40:00			-0.601	1.165	6.178	7.572
1932	03-15-22 09:50:00			-0.673	0.637	5.97	7.563
1933	03-15-22 10:00:00			-0.826	0.136	5.635	7.547
1934	03-15-22 10:10:00			-0.808	-0.179	5.263	7.538
1935	03-15-22 10:20:00			-1.028	-0.515	4.918	7.533
1936	03-15-22 10:30:00			-1.288	-0.775	4.61	7.523
1937	03-15-22 10:40:00			-0.932	-0.847	4.364	7.514
1938	03-15-22 10:50:00			-0.466	-0.789	4.161	7.511
1939	03-15-22 11:00:00			-1.449	-0.359	4.175	7.511
1940	03-15-22 11:10:00			-1.267	0.2	4.41	7.505
1941	03-15-22 11:20:00			1.75	0.883	4.702	7.514
1942	03-15-22 11:30:00			-0.261	1.289	5.09	7.516
1943	03-15-22 11:40:00			-1.411	0.091	5.192	7.508
1944	03-15-22 11:50:00			-1.742	-0.655	4.96	7.49
1945	03-16-22 12:00:00			-1.908	-1.093	4.605	7.486
1946	03-16-22 12:10:00			-2.039	-1.347	4.226	7.486
1947	03-16-22 12:20:00			-2.327	-1.749	3.886	7.476
1948	03-16-22 12:30:00			-2.133	-1.841	3.582	7.472
1949	03-16-22 12:40:00			-2.2	-2.075	3.33	7.458
1950	03-16-22 12:50:00			-2.16	-1.949	3.127	7.445
1951	03-16-22 01:00:00			-1.784	-1.983	2.961	7.432
1952	03-16-22 01:10:00			-1.769	-2.131	2.846	7.426
1953	03-16-22 01:20:00			-2.057	-2.33	2.74	7.412
1954	03-16-22 01:30:00			-2.5	-2.56	2.662	7.403
1955	03-16-22 01:40:00			-2.669	-2.702	2.547	7.398
1956	03-16-22 01:50:00			-2.329	-2.618	2.435	7.387
1957	03-16-22 02:00:00			-2.068	-2.591	2.336	7.365
1958	03-16-22 02:10:00			-1.773	-2.26	2.279	7.354
1959	03-16-22 02:20:00			-1.757	-2.14	2.255	7.344
1960	03-16-22 02:30:00			-2.115	-2.358	2.275	7.332
1961	03-16-22 02:40:00			-2.467	-2.733	2.264	7.299
1962	03-16-22 02:50:00			-2.481	-2.931	2.175	7.285
1963	03-16-22 03:00:00			-2.676	-3.056	2.069	7.27
1964	03-16-22 03:10:00			-2.779	-3.214	1.981	7.253
1965	03-16-22 03:20:00			-2.797	-3.292	1.892	7.234
1966	03-16-22 03:30:00			-2.81	-3.316	1.83	7.23
1967	03-16-22 03:40:00			-2.64	-3.311	1.776	7.231
1968	03-16-22 03:50:00			-2.684	-3.301	1.71	7.192
1969	03-16-22 04:00:00			-2.653	-3.353	1.688	7.167
1970	03-16-22 04:10:00			-2.806	-3.529	1.635	7.137
1971	03-16-22 04:20:00			-3.065	-3.66	1.566	7.126
1972	03-16-22 04:30:00			-2.793	-3.593	1.513	7.111
1973	03-16-22 04:40:00			-3.056	-3.719	1.456	7.088
1974	03-16-22 04:50:00			-3.17	-3.91	1.395	7.081
1975	03-16-22 05:00:00			-3.078	-3.955	1.32	7.051
1976	03-16-22 05:10:00			-2.97	-3.747	1.279	7.028
1977	03-16-22 05:20:00			-2.859	-3.833	1.253	6.987
1978	03-16-22 05:30:00			-2.887	-3.719	1.211	6.992
1979	03-16-22 05:40:00			-2.821	-3.557	1.189	6.979
1980	03-16-22 05:50:00			-3.084	-3.684	1.207	6.957
1981	03-16-22 06:00:00			-3.446	-3.972	1.17	6.935
1982	03-16-22 06:10:00			-3.394	-4.045	1.1	6.924
1983	03-16-22 06:20:00			-3.686	-4.201	1.026	6.903
1984	03-16-22 06:30:00			-3.342	-4.077	0.973	6.872
1985	03-16-22 06:40:00			-3.379	-3.992	0.944	6.849
1986	03-16-22 06:50:00			-3.42	-3.703	0.936	6.832
1987	03-16-22 07:00:00			-3.198	-3.268	0.965	6.811
1988	03-16-22 07:10:00			-3.093	-2.852	1.049	6.797
1989	03-16-22 07:20:00			-2.751	-2.296	1.277	6.804
1990	03-16-22 07:30:00			-2.148	4.426	1.706	6.8
1991	03-16-22 07:40:00			-1.624	15.446	3.18	6.832
1992	03-16-22 07:50:00			-0.815	22.443	5.332	6.875
1993	03-16-22 08:00:00			-0.187	28.439	7.495	6.905
1994	03-16-22 08:10:00			0.548	32.354	9.774	6.924
1995	03-16-22 08:20:00			3.656	36.87	11.966	6.949
1996	03-16-22 08:30:00			11.079	41.225	14.104	6.902
1997	03-16-22 08:40:00			15.523	43.696	15.874	6.808
1998	03-16-22 08:50:00			19.026	47.487	17.598	6.8
[truncated: 71,641 more rows]

## Sheet: measurement cycle
	#	Measurement cycle	Temperature Inside TW (1.5m and 5m)	Temperature inside TW structure	Temperature in the factory (work zone)	Temperature after supply duct	Outdoor temperature	Solar radiation
	1	02/03/22 - 30/03/22
	2	30/03/22 - 5/5/22
	3	5/5/22 - 27/06/22
	4	27/06 - 27/07/23
